# Supplementary material for: Crystal structure and Hirshfeld surface analysis of 1-(4-bromo­phen­yl)-2-{[5-(pyridin-3-yl)-1,3,4-oxa­diazol-2-yl]sulfan­yl}ethan-1-one
Source: Acta Crystallogr E Crystallogr Commun. 2017 Mar 31;73(Pt 4):623–6. doi: 10.1107/S2056989017004819 (PMC5382636; doi:10.1107/S2056989017004819)
Supplement: Supplementary file 1 [file e-73-00623-sup1.cif]

##############################################################################
#                                                                            #
# This CIF contains the data in a paper accepted for publication in          #
# Acta Crystallographica Section E. It conforms to the requirements of       #
# Notes for Authors for Acta Crystallographica Section E, and has been       #
# peer reviewed under the auspices of the IUCr Commission on Journals.       #
#                                                                            #
# Full details of the Crystallographic Information File format               #
# are given in the paper "The Crystallographic Information File (CIF):       #
# a New Standard Archive File for Crystallography" by S. R. Hall, F. H.      #
# Allen and I. D. Brown [Acta Cryst. (1991), A47, 655-685].                  #
#                                                                            #
# The current version of the core CIF dictionary is obtainable from          #
# ftp://ftp.iucr.org/pub/cif_core.dic.                                       #
#                                                                            #
# Software is freely available for graphical display of the structure(s)     #
# in this CIF. For information consult the CIF software page                 #
# http://www.iucr.org/resources/cif/software.                                #
#                                                                            #
# This file may be used for bona fide research purposes within the           #
# scientific community so long as proper attribution is given to the journal # 
# article from which it was obtained.                                        #
#                                                                            #
##############################################################################
data_global
_audit_creation_method     'form.cif (version 2.0)'
_journal_data_validation_number     ?
_journal_date_recd_electronic     2017-02-18
_journal_date_accepted     2017-03-28
_journal_name_full     'Acta Crystallographica, Section E'
_journal_year     2017
_journal_volume     73
_journal_issue      4
_journal_page_first     623
_journal_page_last     626
_journal_paper_category     GO
_journal_paper_doi     10.1107/S2056989017004819
_journal_coeditor_code     HB7660
_publ_contact_author_name     'Yousuf, S. '
_publ_contact_author_address
;
      H.E.J Research Institute of Chemistry,
      International Center for Chemical and Biological Sciences,
      University of Karachi,
      Karachi-75270, Pakistan
;
_publ_contact_author_email     'dr.sammer.yousuf@gmail.com'
_publ_contact_author_fax     '+92-21 34819018-9'
_publ_contact_author_phone     '+92-21 34824924'
_publ_section_title
;\
Crystal structure and Hirshfeld surface analysis of
1-(4-bromophenyl)-2-{[5-(pyridin-3-yl)-1,3,4-oxadiazol-2-yl]sulfanyl}-\
ethan-1-one
;
loop_
    _publ_author_name
    _publ_author_footnote
    _publ_author_address
    'Huma Bano' ?
;     H. E. J. Research Institute of Chemistry,
      International Center for Chemical and Biological Sciences,
      University of Karachi,
      Karachi-75270, Pakistan
;
    'Shafqat Hussain' ?
;     Karakoram International University,
      Gilgit, Pakistan
;
    'Khalid M. Khan' ?
;     H. E. J. Research Institute of Chemistry,
      International Center for Chemical and Biological Sciences,
      University of Karachi,
      Karachi-75270, Pakistan
;
    'Shahnaz Perveen' ?
;     PCSIR Laboratories Complex,
      Karachi, Pakistan
;
    'Sammer Yousuf' ?
;     H. E. J. Research Institute of Chemistry,
      International Center for Chemical and Biological Sciences,
      Sahrah-e-Dr. Salimuzzaman Siddiqui, Karachi-75280,
      Pakistan
;
_publ_section_synopsis
;
In the crystal, the molecules are linked into [100] chains by way of C---H...O,
C---H...N, C---H...S hydrogen bonds. The Hirshfeld surface analysis indicates
that the most important contributions to the packing are H...H (19.5%), N...H
(17.3%), C...H (15.5%), Br...H (11.7%), and O...H (11.0%) interactions.
;
data_I
_audit_creation_method     SHELXL-97
_chemical_name_systematic
;\
1-(4-Bromophenyl)-2-{[5-(pyridin-3-yl)-1,3,4-oxadiazol-2-yl]sulfanyl}-\
ethan-1-one
;
_chemical_name_common     ?
_chemical_formula_moiety     'C15 H10 Br N3 O2 S'
_chemical_formula_sum     'C15 H10 Br N3 O2 S'
_chemical_formula_iupac     'C15 H10 Br N3 O2 S'
_chemical_formula_weight     376.23
_chemical_melting_point     ?
_symmetry_cell_setting     orthorhombic
_symmetry_space_group_name_H-M     'P b c a'
loop_
    _symmetry_equiv_pos_as_xyz
    'x, y, z'
    '-x+1/2, -y, z+1/2'
    '-x, y+1/2, -z+1/2'
    'x+1/2, -y+1/2, -z'
    '-x, -y, -z'
    'x-1/2, y, -z-1/2'
    'x, -y-1/2, z-1/2'
    '-x-1/2, y-1/2, z'
_cell_length_a     11.9144(16)
_cell_length_b     8.3755(12)
_cell_length_c     30.382(4)
_cell_angle_alpha     90.00
_cell_angle_beta     90.00
_cell_angle_gamma     90.00
_cell_volume     3031.8(7)
_cell_formula_units_Z     8
_cell_measurement_reflns_used     3887
_cell_measurement_theta_min     2.68
_cell_measurement_theta_max     22.92
_cell_measurement_temperature     273(2)
_exptl_crystal_description     'block'
_exptl_crystal_colour     'colorless'
_exptl_crystal_size_max     0.47
_exptl_crystal_size_mid     0.39
_exptl_crystal_size_min     0.11
_exptl_crystal_density_diffrn     1.648
_exptl_crystal_density_meas     ?
_exptl_crystal_density_method     'not measured'
_exptl_crystal_F_000     1504
_exptl_absorpt_coefficient_mu     2.859
_exptl_absorpt_correction_type     multi-scan
_exptl_absorpt_process_details
;
(SADABS; Bruker, 2000)
;
_exptl_absorpt_correction_T_min     0.3468
_exptl_absorpt_correction_T_max     0.7458
_exptl_special_details     ?
_diffrn_ambient_temperature     273(2)
_diffrn_radiation_type     MoK\a
_diffrn_radiation_wavelength     0.71073
_diffrn_radiation_source     'fine-focus sealed tube'
_diffrn_radiation_monochromator     graphite
_diffrn_measurement_device_type     'Bruker SMART APEX CCD'
_diffrn_measurement_method     '\w scan'
_diffrn_detector_area_resol_mean     ?
_diffrn_reflns_number     16806
_diffrn_reflns_av_R_equivalents     0.0375
_diffrn_reflns_av_sigmaI/netI     0.0245
_diffrn_reflns_theta_min     1.34
_diffrn_reflns_theta_max     25.50
_diffrn_reflns_theta_full     25.50
_diffrn_measured_fraction_theta_max     0.979
_diffrn_measured_fraction_theta_full     0.979
_diffrn_reflns_limit_h_min     -14
_diffrn_reflns_limit_h_max     13
_diffrn_reflns_limit_k_min     -10
_diffrn_reflns_limit_k_max     10
_diffrn_reflns_limit_l_min     -36
_diffrn_reflns_limit_l_max     36
_diffrn_standards_number     ?
_diffrn_standards_interval_count     ?
_diffrn_standards_interval_time     ?
_diffrn_standards_decay_%     ?
_refine_special_details
;
 Refinement of F^2^ against ALL reflections.  The weighted R-factor wR and
 goodness of fit S are based on F^2^, conventional R-factors R are based
 on F, with F set to zero for negative F^2^. The threshold expression of
 F^2^ > 2sigma(F^2^) is used only for calculating R-factors(gt) etc. and is
 not relevant to the choice of reflections for refinement.  R-factors based
 on F^2^ are statistically about twice as large as those based on F, and R-
 factors based on ALL data will be even larger.
;
_reflns_number_total     2765
_reflns_number_gt     2106
_reflns_threshold_expression     I>2\s(I)
_refine_ls_structure_factor_coef     Fsqd
_refine_ls_matrix_type     full
_refine_ls_R_factor_all     0.0530
_refine_ls_R_factor_gt     0.0354
_refine_ls_wR_factor_gt     0.0930
_refine_ls_wR_factor_ref     0.1139
_refine_ls_goodness_of_fit_ref     1.133
_refine_ls_restrained_S_all     1.133
_refine_ls_number_reflns     2765
_refine_ls_number_parameters     199
_refine_ls_number_restraints     0
_refine_ls_hydrogen_treatment     mixed
_refine_ls_weighting_scheme     calc
_refine_ls_weighting_details
         'calc w=1/[\s^2^(Fo^2^)+(0.0639P)^2^+0.2380P] where P=(Fo^2^+2Fc^2^)/3'
_atom_sites_solution_hydrogens     geom
_atom_sites_solution_primary     direct
_atom_sites_solution_secondary     difmap
_refine_ls_shift/su_max     0.002
_refine_ls_shift/su_mean     0.000
_refine_diff_density_max     0.401
_refine_diff_density_min     -0.247
_refine_ls_extinction_method     none
_refine_ls_extinction_coef     ?
loop_
    _atom_type_symbol
    _atom_type_description
    _atom_type_scat_dispersion_real
    _atom_type_scat_dispersion_imag
    _atom_type_scat_source
    'C' 'C' 0.0033 0.0016
                         'International Tables Vol C Tables 4.2.6.8 and 6.1.1.4'
    'H' 'H' 0.0000 0.0000
                         'International Tables Vol C Tables 4.2.6.8 and 6.1.1.4'
    'N' 'N' 0.0061 0.0033
                         'International Tables Vol C Tables 4.2.6.8 and 6.1.1.4'
    'O' 'O' 0.0106 0.0060
                         'International Tables Vol C Tables 4.2.6.8 and 6.1.1.4'
    'S' 'S' 0.1246 0.1234
                         'International Tables Vol C Tables 4.2.6.8 and 6.1.1.4'
    'Br' 'Br' -0.2901 2.4595
                         'International Tables Vol C Tables 4.2.6.8 and 6.1.1.4'
_computing_data_collection
;
SMART (Bruker, 2000)
;
_computing_cell_refinement
;
SAINT (Bruker, 2000)
;
_computing_data_reduction
;
SAINT (Bruker, 2000)
;
_computing_structure_solution
;
SHELXS97 (Sheldrick, 2008)
;
_computing_structure_refinement
;
SHELXL97 (Sheldrick, 2008)
;
_computing_molecular_graphics
;
SHELXTL (Sheldrick, 2008)
;
_computing_publication_material
;
SHELXTL (Sheldrick, 2008), PARST (Nardelli, 1995) and PLATON
(Spek, 2009)
;
loop_
    _atom_site_type_symbol
    _atom_site_label
    _atom_site_fract_x
    _atom_site_fract_y
    _atom_site_fract_z
    _atom_site_U_iso_or_equiv
    _atom_site_adp_type
    _atom_site_calc_flag
    _atom_site_refinement_flags
    _atom_site_occupancy
    _atom_site_symmetry_multiplicity
    _atom_site_disorder_assembly
    _atom_site_disorder_group
    Br Br1 0.32966(4) 1.17413(5) 0.651655(12) 0.0855(2) Uani d . 1 1 . .
    S S2 0.48889(6) 0.57198(9) 0.42780(3) 0.0573(2) Uani d . 1 1 . .
    O O1 0.58756(16) 0.7313(2) 0.49352(7) 0.0627(6) Uani d . 1 1 . .
    O O2 0.42221(15) 0.3878(2) 0.36429(6) 0.0519(5) Uani d . 1 1 . .
    N N1 0.2823(2) 0.4393(3) 0.40960(8) 0.0593(6) Uani d . 1 1 . .
    N N2 0.2436(2) 0.3373(3) 0.37529(9) 0.0632(7) Uani d . 1 1 . .
    N N3 0.4463(3) 0.0865(4) 0.25578(10) 0.0847(9) Uani d . 1 1 . .
    C C1 0.3327(2) 0.8827(4) 0.54232(11) 0.0561(7) Uani d . 1 1 . .
    H H1B 0.2798 0.8391 0.5233 0.067 Uiso calc R 1 1 . .
    C C2 0.2986(3) 0.9787(4) 0.57656(11) 0.0642(8) Uani d . 1 1 . .
    H H2B 0.2227 1.0005 0.5806 0.077 Uiso calc R 1 1 . .
    C C3 0.3762(3) 1.0418(3) 0.60463(9) 0.0561(7) Uani d . 1 1 . .
    C C4 0.4894(2) 1.0117(3) 0.59921(10) 0.0572(8) Uani d . 1 1 . .
    H H4A 0.5416 1.0550 0.6186 0.069 Uiso calc R 1 1 . .
    C C5 0.5238(2) 0.9178(3) 0.56513(10) 0.0528(7) Uani d . 1 1 . .
    H H5A 0.5999 0.8979 0.5612 0.063 Uiso calc R 1 1 . .
    C C6 0.4458(2) 0.8510(3) 0.53610(9) 0.0450(6) Uani d . 1 1 . .
    C C7 0.4875(2) 0.7497(3) 0.49968(9) 0.0468(6) Uani d . 1 1 . .
    C C8 0.4052(2) 0.6676(3) 0.46970(10) 0.0495(7) Uani d . 1 1 . .
    H H8A 0.3543 0.7445 0.4566 0.059 Uiso calc R 1 1 . .
    H H8B 0.3617 0.5892 0.4858 0.059 Uiso calc R 1 1 . .
    C C9 0.3863(2) 0.4642(3) 0.40109(9) 0.0501(7) Uani d . 1 1 . .
    C C10 0.3272(2) 0.3106(3) 0.35029(10) 0.0514(7) Uani d . 1 1 . .
    C C11 0.3335(2) 0.2139(3) 0.31076(11) 0.0541(7) Uani d . 1 1 . .
    C C12 0.2370(3) 0.1585(3) 0.29051(11) 0.0621(8) Uani d . 1 1 . .
    H H12A 0.1665 0.1820 0.3020 0.075 Uiso calc R 1 1 . .
    C C13 0.2476(3) 0.0681(4) 0.25307(11) 0.0717(10) Uani d . 1 1 . .
    H H13A 0.1842 0.0287 0.2389 0.086 Uiso calc R 1 1 . .
    C C14 0.3520(3) 0.0365(4) 0.23684(12) 0.0779(10) Uani d . 1 1 . .
    H H14A 0.3575 -0.0232 0.2111 0.093 Uiso calc R 1 1 . .
    C C15 0.4355(3) 0.1747(4) 0.29175(12) 0.0702(9) Uani d . 1 1 . .
    H H15A 0.5005 0.2127 0.3051 0.084 Uiso calc R 1 1 . .
loop_
    _atom_site_aniso_label
    _atom_site_aniso_U_11
    _atom_site_aniso_U_22
    _atom_site_aniso_U_33
    _atom_site_aniso_U_12
    _atom_site_aniso_U_13
    _atom_site_aniso_U_23
    Br1 0.1083(4) 0.0886(3) 0.0597(3) -0.00727(19) 0.02208(18) -0.00144(17)
    S2 0.0409(4) 0.0600(4) 0.0711(5) -0.0033(3) 0.0054(3) -0.0031(4)
    O1 0.0357(14) 0.0716(13) 0.0808(15) 0.0013(10) -0.0025(10) 0.0025(11)
    O2 0.0407(11) 0.0572(10) 0.0578(12) -0.0024(9) 0.0065(9) 0.0010(9)
    N1 0.0405(14) 0.0658(15) 0.0716(17) -0.0039(11) 0.0083(12) -0.0052(12)
    N2 0.0454(16) 0.0682(16) 0.0759(18) -0.0064(11) 0.0074(14) -0.0062(13)
    N3 0.075(2) 0.103(2) 0.076(2) 0.0034(17) 0.0039(16) -0.0197(17)
    C1 0.0354(17) 0.0653(17) 0.068(2) -0.0096(13) -0.0067(13) 0.0019(15)
    C2 0.0432(18) 0.075(2) 0.074(2) -0.0041(15) 0.0102(15) 0.0014(17)
    C3 0.059(2) 0.0566(16) 0.0527(17) -0.0062(14) 0.0036(14) 0.0095(13)
    C4 0.055(2) 0.0570(17) 0.0592(19) -0.0102(13) -0.0151(14) 0.0116(14)
    C5 0.0409(16) 0.0536(16) 0.0638(18) -0.0013(12) -0.0102(13) 0.0114(14)
    C6 0.0343(15) 0.0450(13) 0.0558(16) -0.0031(11) -0.0059(12) 0.0128(12)
    C7 0.0350(18) 0.0455(14) 0.0600(17) -0.0014(11) -0.0046(12) 0.0130(12)
    C8 0.0381(16) 0.0504(15) 0.0601(17) -0.0002(11) 0.0001(12) 0.0039(12)
    C9 0.0451(18) 0.0450(14) 0.0600(18) 0.0018(12) 0.0039(13) 0.0057(13)
    C10 0.0409(18) 0.0515(16) 0.0619(19) -0.0025(12) 0.0015(13) 0.0096(13)
    C11 0.053(2) 0.0515(15) 0.0580(18) 0.0001(12) -0.0009(13) 0.0075(13)
    C12 0.053(2) 0.0605(18) 0.073(2) -0.0053(14) -0.0073(16) 0.0071(15)
    C13 0.074(3) 0.069(2) 0.072(2) -0.0099(18) -0.0188(18) -0.0001(17)
    C14 0.085(3) 0.079(2) 0.070(2) 0.002(2) -0.010(2) -0.0093(18)
    C15 0.055(2) 0.087(2) 0.069(2) -0.0046(16) 0.0017(16) -0.0092(17)
_geom_special_details
;
 All esds (except the esd in the dihedral angle between two l.s. planes)
 are estimated using the full covariance matrix.  The cell esds are taken
 into account individually in the estimation of esds in distances, angles
 and torsion angles; correlations between esds in cell parameters are only
 used when they are defined by crystal symmetry.  An approximate (isotropic)
 treatment of cell esds is used for estimating esds involving l.s. planes.
;
loop_
    _geom_bond_atom_site_label_1
    _geom_bond_atom_site_label_2
    _geom_bond_site_symmetry_2
    _geom_bond_distance
    _geom_bond_publ_flag
    Br1 C3 . 1.891(3) ?
    S2 C9 . 1.722(3) ?
    S2 C8 . 1.804(3) ?
    O1 C7 . 1.217(3) ?
    O2 C9 . 1.357(3) ?
    O2 C10 . 1.372(3) ?
    N1 C9 . 1.283(4) ?
    N1 N2 . 1.424(3) ?
    N2 C10 . 1.272(4) ?
    N3 C15 . 1.326(4) ?
    N3 C14 . 1.330(5) ?
    C1 C2 . 1.376(4) ?
    C1 C6 . 1.387(4) ?
    C1 H1B . 0.9300 ?
    C2 C3 . 1.365(4) ?
    C2 H2B . 0.9300 ?
    C3 C4 . 1.382(4) ?
    C4 C5 . 1.363(4) ?
    C4 H4A . 0.9300 ?
    C5 C6 . 1.398(4) ?
    C5 H5A . 0.9300 ?
    C6 C7 . 1.480(4) ?
    C7 C8 . 1.504(4) ?
    C8 H8A . 0.9700 ?
    C8 H8B . 0.9700 ?
    C10 C11 . 1.451(4) ?
    C11 C12 . 1.384(4) ?
    C11 C15 . 1.385(4) ?
    C12 C13 . 1.372(4) ?
    C12 H12A . 0.9300 ?
    C13 C14 . 1.364(4) ?
    C13 H13A . 0.9300 ?
    C14 H14A . 0.9300 ?
    C15 H15A . 0.9300 ?
loop_
    _geom_angle_atom_site_label_1
    _geom_angle_atom_site_label_2
    _geom_angle_atom_site_label_3
    _geom_angle_site_symmetry_1
    _geom_angle_site_symmetry_3
    _geom_angle
    _geom_angle_publ_flag
    C9 S2 C8 . . 99.97(13) ?
    C9 O2 C10 . . 102.6(2) ?
    C9 N1 N2 . . 105.2(2) ?
    C10 N2 N1 . . 106.8(2) ?
    C15 N3 C14 . . 116.7(3) ?
    C2 C1 C6 . . 120.1(3) ?
    C2 C1 H1B . . 119.9 ?
    C6 C1 H1B . . 119.9 ?
    C3 C2 C1 . . 119.9(3) ?
    C3 C2 H2B . . 120.0 ?
    C1 C2 H2B . . 120.0 ?
    C2 C3 C4 . . 121.1(3) ?
    C2 C3 Br1 . . 120.0(2) ?
    C4 C3 Br1 . . 118.9(2) ?
    C5 C4 C3 . . 119.2(3) ?
    C5 C4 H4A . . 120.4 ?
    C3 C4 H4A . . 120.4 ?
    C4 C5 C6 . . 120.7(3) ?
    C4 C5 H5A . . 119.6 ?
    C6 C5 H5A . . 119.6 ?
    C1 C6 C5 . . 118.9(3) ?
    C1 C6 C7 . . 122.5(3) ?
    C5 C6 C7 . . 118.6(2) ?
    O1 C7 C6 . . 121.1(2) ?
    O1 C7 C8 . . 119.2(3) ?
    C6 C7 C8 . . 119.7(2) ?
    C7 C8 S2 . . 105.69(19) ?
    C7 C8 H8A . . 110.6 ?
    S2 C8 H8A . . 110.6 ?
    C7 C8 H8B . . 110.6 ?
    S2 C8 H8B . . 110.6 ?
    H8A C8 H8B . . 108.7 ?
    N1 C9 O2 . . 113.2(2) ?
    N1 C9 S2 . . 132.5(2) ?
    O2 C9 S2 . . 114.32(19) ?
    N2 C10 O2 . . 112.2(3) ?
    N2 C10 C11 . . 129.3(3) ?
    O2 C10 C11 . . 118.5(2) ?
    C12 C11 C15 . . 117.7(3) ?
    C12 C11 C10 . . 120.8(3) ?
    C15 C11 C10 . . 121.5(3) ?
    C13 C12 C11 . . 118.5(3) ?
    C13 C12 H12A . . 120.8 ?
    C11 C12 H12A . . 120.8 ?
    C14 C13 C12 . . 119.4(3) ?
    C14 C13 H13A . . 120.3 ?
    C12 C13 H13A . . 120.3 ?
    N3 C14 C13 . . 123.6(4) ?
    N3 C14 H14A . . 118.2 ?
    C13 C14 H14A . . 118.2 ?
    N3 C15 C11 . . 124.1(3) ?
    N3 C15 H15A . . 117.9 ?
    C11 C15 H15A . . 117.9 ?
loop_
    _geom_torsion_atom_site_label_1
    _geom_torsion_atom_site_label_2
    _geom_torsion_atom_site_label_3
    _geom_torsion_atom_site_label_4
    _geom_torsion_site_symmetry_1
    _geom_torsion_site_symmetry_2
    _geom_torsion_site_symmetry_3
    _geom_torsion_site_symmetry_4
    _geom_torsion
    _geom_torsion_publ_flag
    C9 N1 N2 C10 . . . . 0.6(3) ?
    C6 C1 C2 C3 . . . . -0.5(5) ?
    C1 C2 C3 C4 . . . . 0.3(5) ?
    C1 C2 C3 Br1 . . . . 179.8(2) ?
    C2 C3 C4 C5 . . . . 0.2(4) ?
    Br1 C3 C4 C5 . . . . -179.3(2) ?
    C3 C4 C5 C6 . . . . -0.6(4) ?
    C2 C1 C6 C5 . . . . 0.1(4) ?
    C2 C1 C6 C7 . . . . -179.5(3) ?
    C4 C5 C6 C1 . . . . 0.5(4) ?
    C4 C5 C6 C7 . . . . -179.9(2) ?
    C1 C6 C7 O1 . . . . 175.7(3) ?
    C5 C6 C7 O1 . . . . -3.8(4) ?
    C1 C6 C7 C8 . . . . -4.4(4) ?
    C5 C6 C7 C8 . . . . 176.0(2) ?
    O1 C7 C8 S2 . . . . -4.8(3) ?
    C6 C7 C8 S2 . . . . 175.32(19) ?
    C9 S2 C8 C7 . . . . 172.56(17) ?
    N2 N1 C9 O2 . . . . -0.4(3) ?
    N2 N1 C9 S2 . . . . -178.9(2) ?
    C10 O2 C9 N1 . . . . 0.1(3) ?
    C10 O2 C9 S2 . . . . 178.86(18) ?
    C8 S2 C9 N1 . . . . -7.1(3) ?
    C8 S2 C9 O2 . . . . 174.34(19) ?
    N1 N2 C10 O2 . . . . -0.6(3) ?
    N1 N2 C10 C11 . . . . 179.7(3) ?
    C9 O2 C10 N2 . . . . 0.3(3) ?
    C9 O2 C10 C11 . . . . -179.9(2) ?
    N2 C10 C11 C12 . . . . 12.1(5) ?
    O2 C10 C11 C12 . . . . -167.6(2) ?
    N2 C10 C11 C15 . . . . -168.4(3) ?
    O2 C10 C11 C15 . . . . 11.9(4) ?
    C15 C11 C12 C13 . . . . 0.2(4) ?
    C10 C11 C12 C13 . . . . 179.7(3) ?
    C11 C12 C13 C14 . . . . -0.4(5) ?
    C15 N3 C14 C13 . . . . -1.6(6) ?
    C12 C13 C14 N3 . . . . 1.2(6) ?
    C14 N3 C15 C11 . . . . 1.4(5) ?
    C12 C11 C15 N3 . . . . -0.7(5) ?
    C10 C11 C15 N3 . . . . 179.8(3) ?
loop_
    _geom_hbond_atom_site_label_D
    _geom_hbond_atom_site_label_H
    _geom_hbond_atom_site_label_A
    _geom_hbond_site_symmetry_A
    _geom_hbond_distance_DH
    _geom_hbond_distance_HA
    _geom_hbond_distance_DA
    _geom_hbond_angle_DHA
    C1 H1B O1 4_466 0.93 2.42 3.260(3) 150
    C2 H2B S2 4_466 0.93 2.86 3.716(3) 153
    C4 H4A N2 4_566 0.93 2.58 3.372(4) 144
