# Supplementary material for: Crystal structure and Hirshfeld surface analysis of 1-(4-bromo­phen­yl)-2-{[5-(pyridin-3-yl)-1,3,4-oxa­diazol-2-yl]sulfan­yl}ethan-1-one
Source: Acta Crystallogr E Crystallogr Commun. 2017 Mar 31;73(Pt 4):623–6. doi: 10.1107/S2056989017004819 (PMC5382636; doi:10.1107/S2056989017004819)
Supplement: Supplementary file 2 [file e-73-00623-Isup2.hkl]

# 
# h,k,l, Fc-squared, Fo-squared, sigma(Fo-squared) and status flag 
# 
data_I
_shelx_title ' a in Pbca' 
_shelx_refln_list_code          4 
_shelx_F_calc_maximum      517.16 
_exptl_crystal_F_000      1504.00 
_reflns_d_resolution_high  0.8255 
 
loop_ 
 _symmetry_equiv_pos_as_xyz 
 'x, y, z' 
 '-x+1/2, -y, z+1/2' 
 '-x, y+1/2, -z+1/2' 
 'x+1/2, -y+1/2, -z' 
 '-x, -y, -z' 
 'x-1/2, y, -z-1/2' 
 'x, -y-1/2, z-1/2' 
 '-x-1/2, y-1/2, z' 
 
_cell_length_a    11.9144 
_cell_length_b     8.3755 
_cell_length_c    30.3824 
_cell_angle_alpha  90.000 
_cell_angle_beta   90.000 
_cell_angle_gamma  90.000 
 
_shelx_F_squared_multiplier     1.000 
 
loop_ 
 _refln_index_h 
 _refln_index_k 
 _refln_index_l 
 _refln_F_squared_calc 
 _refln_F_squared_meas 
 _refln_F_squared_sigma 
 _refln_observed_status 
   2   0   0      319.23      343.64      7.71 o 
   4   0   0     1607.12     1870.74     38.76 o 
   6   0   0    13896.46    14338.26    270.29 o 
   8   0   0       59.83       80.04     12.00 o 
   2   1   0    79624.22    80583.11   1077.98 o 
   4   1   0    11270.12    11917.11    160.73 o 
   6   1   0        2.14        1.85      6.23 o 
   8   1   0      616.36      542.64     22.23 o 
  10   1   0     4931.88     5114.27    236.45 o 
  12   1   0       11.71       16.38     26.42 o 
   0   2   0      466.63      445.42     17.44 o 
   2   2   0     7273.14     7515.38    115.02 o 
   4   2   0     8577.90     9345.17    146.25 o 
   6   2   0       84.08       95.31     21.13 o 
   8   2   0     5181.76     5149.86    106.10 o 
  10   2   0      712.43      649.76     28.38 o 
  12   2   0      896.80      785.42     50.20 o 
   2   3   0        6.67       -6.95      4.63 o 
   4   3   0     3268.08     3500.78     57.18 o 
   6   3   0      119.83      122.86      7.03 o 
   8   3   0      482.91      565.14     26.03 o 
  10   3   0      528.38      561.20     27.82 o 
  12   3   0      190.05      273.17     35.66 o 
   0   4   0     3308.41     3741.65     76.83 o 
   2   4   0      271.56      298.68     11.48 o 
   4   4   0       85.06       96.58      8.72 o 
   6   4   0      224.79      281.50     11.22 o 
   8   4   0      691.45      636.89     30.28 o 
  10   4   0     1008.68     1001.19     79.12 o 
  12   4   0       92.45      155.87     33.82 o 
   2   5   0       60.25       83.01      6.30 o 
   4   5   0     2272.48     2228.14     41.89 o 
   6   5   0      371.26      397.81     14.80 o 
   8   5   0     1944.02     1785.74     39.40 o 
  10   5   0      198.31      137.33     23.63 o 
  12   5   0      210.21      196.55     27.87 o 
   0   6   0     1658.12     1636.95     44.21 o 
   2   6   0     7864.62     7911.85    111.82 o 
   4   6   0     2626.30     2629.67     38.31 o 
   6   6   0       25.82       14.78     13.28 o 
   8   6   0      962.06     1001.15     48.21 o 
  10   6   0      453.78      485.62     51.78 o 
   2   7   0     2033.35     2062.33     43.60 o 
   4   7   0     2720.41     2698.14     46.88 o 
   6   7   0       28.54       25.74     15.79 o 
   8   7   0      934.66      940.07     51.65 o 
  10   7   0        1.64        2.74     24.03 o 
   0   8   0     2104.94     2032.37     74.50 o 
   2   8   0      248.74      253.89     19.78 o 
   4   8   0       41.23       36.70     13.87 o 
   6   8   0      389.69      488.19     29.63 o 
   8   8   0       30.48       25.06     34.74 o 
   2   9   0       41.92       51.00     16.41 o 
   4   9   0      126.74      178.61     21.32 o 
   6   9   0      175.70      133.12     37.38 o 
   0  10   0      125.13       94.22     25.41 o 
   2  10   0        3.42        2.35     17.45 o 
   1   1   1        4.97        2.91      1.05 o 
   2   1   1    12864.01    14284.44    156.00 o 
   3   1   1     7268.81     7780.39     93.80 o 
   4   1   1     7053.88     7471.52     90.60 o 
   5   1   1     1072.66     1231.23     15.60 o 
   6   1   1      157.44      164.67      6.12 o 
   7   1   1       10.41       27.59      5.47 o 
   8   1   1       34.03       26.99      6.30 o 
   9   1   1     2953.91     2795.55     70.81 o 
  10   1   1        4.90        6.76     12.44 o 
  11   1   1      252.32      235.77     21.85 o 
  12   1   1      200.13      203.56     24.65 o 
   0   2   1     1719.38     1841.45     23.48 o 
   1   2   1       74.82       74.51      4.72 o 
   2   2   1    13881.22    15174.49    178.15 o 
   3   2   1      948.17      982.38     12.38 o 
   4   2   1     9943.60    10786.73    118.91 o 
   5   2   1     3029.20     3166.56     41.46 o 
   6   2   1     1998.80     1933.33     31.94 o 
   7   2   1     1848.28     1684.53     25.40 o 
   8   2   1     1016.10      928.51     21.75 o 
   9   2   1      708.33      618.94     18.51 o 
  10   2   1        4.99        8.21     11.02 o 
  11   2   1      711.38      685.79     31.24 o 
  12   2   1       34.42       69.87     20.54 o 
  13   2   1      419.55      455.36     35.66 o 
   1   3   1      983.41     1001.28     12.13 o 
   2   3   1    12915.10    13185.04    132.24 o 
   3   3   1     5460.24     5683.20     58.95 o 
   4   3   1    11531.62    12091.53    114.67 o 
   5   3   1     3239.80     3270.66     35.80 o 
   6   3   1        6.97        6.71      4.57 o 
   7   3   1      492.92      453.91     15.80 o 
   8   3   1     1298.48     1279.08     30.16 o 
   9   3   1     1019.46      963.13     24.40 o 
  10   3   1     1012.55      961.25     31.58 o 
  11   3   1      106.23      114.33     17.90 o 
  12   3   1        3.95       28.11     19.89 o 
  13   3   1        3.87        2.77     23.12 o 
   0   4   1    15545.89    15498.81    206.93 o 
   1   4   1     5432.63     5550.84     51.73 o 
   2   4   1     2320.06     2361.22     27.53 o 
   3   4   1      686.43      707.80     12.00 o 
   4   4   1      155.51      184.47      6.87 o 
   5   4   1     3601.17     3570.39     39.66 o 
   6   4   1     6470.66     6588.47     65.39 o 
   7   4   1       10.38       17.28      7.17 o 
   8   4   1       61.61       74.99      8.68 o 
   9   4   1     1570.97     1523.62     28.46 o 
  10   4   1       28.89       41.99     14.17 o 
  11   4   1      163.29      144.69     16.88 o 
  12   4   1      312.90      389.39     29.31 o 
  13   4   1      112.84       65.77     23.72 o 
   1   5   1     1370.14     1265.40     17.23 o 
   2   5   1     1138.18     1092.06     13.84 o 
   3   5   1       10.90        7.76      5.13 o 
   4   5   1     1997.82     1934.27     23.51 o 
   5   5   1     2243.87     2288.39     30.63 o 
   6   5   1       53.14       89.76      9.01 o 
   7   5   1      148.36      158.83     10.00 o 
   8   5   1      168.88      199.87     11.03 o 
   9   5   1       56.20       45.72     14.38 o 
  10   5   1       11.97       33.50     15.45 o 
  11   5   1       26.53       50.51     16.92 o 
  12   5   1       39.23       38.78     19.16 o 
   0   6   1       13.95       -0.28      9.24 o 
   1   6   1       64.63       60.90      7.41 o 
   2   6   1      216.96      196.89      9.39 o 
   3   6   1      141.00      142.88      7.08 o 
   4   6   1       53.90       46.70      6.66 o 
   5   6   1        4.25       12.25      6.35 o 
   6   6   1       31.95       38.39      9.58 o 
   7   6   1      354.50      367.81     13.76 o 
   8   6   1        1.21       15.91     14.51 o 
   9   6   1       55.38       58.40     16.59 o 
  10   6   1        1.36        4.21     16.29 o 
  11   6   1       44.89       67.18     18.26 o 
   1   7   1     1340.79     1240.53     20.80 o 
   2   7   1      181.52      157.17     10.78 o 
   3   7   1      207.87      229.00     11.41 o 
   4   7   1        2.54        3.41      8.97 o 
   5   7   1      650.84      656.48     14.94 o 
   6   7   1        2.29        9.21     10.91 o 
   7   7   1       66.61       57.57     14.66 o 
   8   7   1       20.07       30.02     15.80 o 
   9   7   1       71.78       94.09     18.50 o 
  10   7   1       46.37       45.31     17.96 o 
   0   8   1      629.62      582.80     31.84 o 
   1   8   1       34.88       32.89     10.08 o 
   2   8   1        3.54      -12.50      9.60 o 
   3   8   1       29.94       40.63      9.84 o 
   4   8   1       13.26       14.78      9.78 o 
   5   8   1      170.86      174.71     13.85 o 
   6   8   1      269.74      276.77     20.17 o 
   7   8   1       38.74       40.33     16.51 o 
   8   8   1       22.52      -11.92     17.71 o 
   1   9   1        9.42        7.71     10.44 o 
   2   9   1      191.47      210.17     13.07 o 
   3   9   1       79.00       72.67     11.68 o 
   4   9   1      232.87      263.16     18.89 o 
   5   9   1       90.92      115.35     16.35 o 
   6   9   1        0.01       18.11     19.08 o 
   0  10   1        2.93        1.44     16.98 o 
   1  10   1       87.23       84.36     12.96 o 
   2  10   1      200.38      242.19     14.69 o 
   0   0   2     4543.88       -1.19      0.79 o 
   1   0   2     2376.07     2451.42     30.50 o 
   2   0   2    57928.77    58983.36    983.84 o 
   3   0   2     1428.76     1379.98     20.67 o 
   4   0   2     3431.95     3625.07     50.26 o 
   5   0   2    40954.65    43039.98    564.50 o 
   6   0   2       27.23       22.31      5.63 o 
   7   0   2     7918.85     8462.84    115.75 o 
   8   0   2     1808.73     1899.76     36.64 o 
   9   0   2      627.37      657.40     20.50 o 
   1   1   2     1623.95     1691.70     18.26 o 
   2   1   2    22971.34    24475.09    266.34 o 
   3   1   2    11942.78    12810.01    152.89 o 
   4   1   2      830.94      830.05     13.40 o 
   5   1   2     6101.79     5899.28     77.46 o 
   6   1   2     1071.78     1237.33     21.20 o 
   7   1   2     2730.06     2618.80     44.80 o 
   8   1   2     4159.57     4091.76     60.92 o 
   9   1   2       21.27       21.69      9.36 o 
  10   1   2      278.92      335.29     38.99 o 
  11   1   2      138.38      195.28     21.02 o 
  12   1   2       21.28       60.99     20.53 o 
   0   2   2      907.32      885.17     11.49 o 
   1   2   2     1032.92      943.12     10.00 o 
   2   2   2     2324.41     2566.40     29.96 o 
   3   2   2      545.46      536.32      9.70 o 
   4   2   2     1122.91     1143.49     14.10 o 
   5   2   2      293.19      230.45      7.69 o 
   6   2   2     5276.53     5544.36     69.90 o 
   7   2   2     1217.62     1082.81     18.88 o 
   8   2   2        1.45        3.79      6.29 o 
   9   2   2        0.53        3.17      9.73 o 
  10   2   2       24.13       20.37     12.74 o 
  11   2   2      101.56      115.50     27.08 o 
  12   2   2       15.04        5.30     18.66 o 
  13   2   2       31.26       60.06     22.29 o 
  14   2   2        0.64      -25.63     35.14 o 
   1   3   2       11.69        9.74      2.26 o 
   2   3   2     1728.43     1861.65     19.05 o 
   3   3   2     3975.98     3840.47     41.31 o 
   4   3   2     2366.14     2451.63     26.12 o 
   5   3   2     1043.48     1022.00     13.35 o 
   6   3   2       13.54        7.24      5.59 o 
   7   3   2     4062.78     4007.51     48.19 o 
   8   3   2        3.92       10.45     10.35 o 
   9   3   2      257.72      271.86     21.35 o 
  10   3   2      176.51      192.61     19.87 o 
  11   3   2       75.08       56.12     13.49 o 
  12   3   2        0.08       -9.23     19.17 o 
  13   3   2       42.47       11.57     22.03 o 
   0   4   2     1286.53     1351.28     23.82 o 
   1   4   2       13.94       21.51      5.14 o 
   2   4   2       77.88       76.85      3.97 o 
   3   4   2       82.65       87.57      5.36 o 
   4   4   2      271.39      315.98      7.85 o 
   5   4   2     4292.99     4656.07     50.82 o 
   6   4   2      547.18      580.64     17.13 o 
   7   4   2      519.08      520.26     13.47 o 
   8   4   2       70.97       72.47      8.88 o 
   9   4   2        0.18       -3.38     10.25 o 
  10   4   2      177.75      190.07     15.88 o 
  11   4   2      114.30      114.97     16.10 o 
  12   4   2        7.78       20.64     17.40 o 
  13   4   2        7.81       23.63     28.53 o 
   1   5   2       43.77       45.38      6.92 o 
   2   5   2     2284.03     2330.32     25.00 o 
   3   5   2     9560.97     9707.69     84.34 o 
   4   5   2      165.56      187.44      6.96 o 
   5   5   2      360.14      347.87      9.31 o 
   6   5   2       34.84       39.14      6.63 o 
   7   5   2      205.27      208.42     10.44 o 
   8   5   2      212.01      191.70     13.18 o 
   9   5   2       81.73       96.99     12.58 o 
  10   5   2      365.99      355.32     20.39 o 
  11   5   2       33.90       41.34     16.70 o 
  12   5   2       30.50       -9.85     16.07 o 
   0   6   2     2844.95     2726.29     50.88 o 
   1   6   2     2564.61     2472.11     31.23 o 
   2   6   2      166.18      193.37      9.29 o 
   3   6   2      196.46      197.89      8.52 o 
   4   6   2      258.39      248.59      8.40 o 
   5   6   2      418.75      387.20     10.88 o 
   6   6   2     1437.40     1412.98     31.53 o 
   7   6   2     2212.98     2175.36     38.35 o 
   8   6   2      161.88      175.06     14.11 o 
   9   6   2       15.28        0.48     15.87 o 
  10   6   2       89.04       61.46     28.33 o 
  11   6   2      127.79      142.22     20.11 o 
   1   7   2      887.20      836.45     16.16 o 
   2   7   2      411.43      426.48     12.43 o 
   3   7   2      790.60      816.03     16.22 o 
   4   7   2       11.42        7.29      8.34 o 
   5   7   2      107.03      127.37      9.83 o 
   6   7   2        2.35       13.70     10.56 o 
   7   7   2       44.77       61.80     14.03 o 
   8   7   2       13.99       12.90     16.58 o 
   9   7   2       91.00       76.83     17.47 o 
  10   7   2       94.70       89.49     19.66 o 
   0   8   2      267.07      264.55     21.58 o 
   1   8   2       32.36       43.61      9.74 o 
   2   8   2      142.62      151.83     10.73 o 
   3   8   2        7.48       -2.30      9.79 o 
   4   8   2       38.28       23.27      9.72 o 
   5   8   2      226.78      261.76     14.60 o 
   6   8   2        2.81      -19.62     13.08 o 
   7   8   2        5.05        9.65     16.75 o 
   8   8   2       63.20       75.24     18.55 o 
   1   9   2       56.86       85.58     12.11 o 
   2   9   2        8.33       22.04     11.14 o 
   3   9   2        4.12      -13.29     10.96 o 
   4   9   2        1.65        0.88     13.12 o 
   5   9   2       15.27       15.50     15.22 o 
   6   9   2       11.81       15.30     22.50 o 
   0  10   2       71.40       61.72     18.28 o 
   1  10   2        0.15      -12.69     12.14 o 
   2  10   2       67.36       51.53     12.70 o 
   1   1   3     2014.17     2217.05     21.52 o 
   2   1   3    61964.61    64852.05    608.40 o 
   3   1   3     1830.14     1943.63     25.81 o 
   4   1   3       22.75       23.14      4.18 o 
   5   1   3     1357.08     1267.43     19.49 o 
   6   1   3     1161.64     1179.33     19.26 o 
   7   1   3     1391.22     1363.55     23.94 o 
   8   1   3      161.94      197.59      9.85 o 
   9   1   3        9.28       -9.46      9.40 o 
  10   1   3      172.73      157.17     15.18 o 
  11   1   3      134.71      141.78     19.89 o 
  12   1   3      171.37      203.95     32.76 o 
   0   2   3    14737.60    15765.91    171.26 o 
   1   2   3    20243.74    21834.89    182.53 o 
   2   2   3    27046.38    29265.01    310.83 o 
   3   2   3      528.08      534.97      8.15 o 
   4   2   3     1233.47     1173.82     16.12 o 
   5   2   3     8094.31     8293.47    101.71 o 
   6   2   3     5704.17     6020.50     75.73 o 
   7   2   3     6170.62     6110.65     77.39 o 
   8   2   3      570.21      528.90     14.12 o 
   9   2   3        1.02       10.12      9.69 o 
  10   2   3     1089.42     1091.14     25.90 o 
  11   2   3      449.28      443.15     21.36 o 
  12   2   3       34.21       55.20     20.43 o 
  13   2   3       21.79       -9.51     30.65 o 
  14   2   3       12.07       22.19     34.34 o 
   1   3   3     5404.31     5487.52     50.20 o 
   2   3   3      539.62      560.65      8.19 o 
   3   3   3    20538.74    21684.10    202.82 o 
   4   3   3      123.30      149.15      5.90 o 
   5   3   3      803.94      729.36     11.59 o 
   6   3   3      176.85      198.98      7.74 o 
   7   3   3      293.45      282.25     12.38 o 
   8   3   3      430.73      478.31     14.04 o 
   9   3   3      493.62      523.81     18.48 o 
  10   3   3     1861.37     1695.67     43.81 o 
  11   3   3      261.39      286.56     17.31 o 
  12   3   3       21.14       10.44     40.16 o 
  13   3   3        3.64       22.06     22.01 o 
   0   4   3     1728.27     1483.97     25.13 o 
   1   4   3    13070.98    13237.90    118.68 o 
   2   4   3      946.29      878.94     10.78 o 
   3   4   3      434.03      415.79      8.20 o 
   4   4   3     4161.45     4175.72     52.15 o 
   5   4   3     1624.86     1480.56     18.67 o 
   6   4   3     5919.12     5991.15     60.02 o 
   7   4   3     2920.59     2827.81     33.82 o 
   8   4   3       54.72       65.83     10.67 o 
   9   4   3       20.87       27.69     10.62 o 
  10   4   3      204.44      190.17     16.30 o 
  11   4   3      110.43      106.06     16.01 o 
  12   4   3      532.42      515.52     26.59 o 
  13   4   3        2.02        5.93     22.23 o 
   1   5   3     4324.70     4258.84     41.43 o 
   2   5   3      460.01      491.63      9.71 o 
   3   5   3     3020.34     2908.72     28.29 o 
   4   5   3      784.40      737.87     12.11 o 
   5   5   3       32.74       38.13      6.90 o 
   6   5   3       86.34       78.67      6.88 o 
   7   5   3       59.41       84.05      9.23 o 
   8   5   3        0.18       -3.82     10.82 o 
   9   5   3      384.23      448.49     17.05 o 
  10   5   3        5.11       25.71     14.88 o 
  11   5   3      185.24      194.69     21.69 o 
  12   5   3        9.21       -5.42     16.92 o 
   0   6   3     1185.13     1227.95     25.54 o 
   1   6   3      398.61      403.19     10.67 o 
   2   6   3      668.18      586.88     11.47 o 
   3   6   3      142.18      142.04      7.22 o 
   4   6   3      773.51      761.80     13.23 o 
   5   6   3        1.58        0.33      6.48 o 
   6   6   3        1.31       14.39      8.66 o 
   7   6   3        1.44       11.81     11.38 o 
   8   6   3        0.18       -6.57     11.66 o 
   9   6   3      121.54      131.22     17.54 o 
  10   6   3      101.33       78.20     17.35 o 
  11   6   3        2.21      -24.59     17.58 o 
   1   7   3      123.61      127.69      9.27 o 
   2   7   3        0.36       10.18      8.12 o 
   3   7   3       64.60       53.56      9.51 o 
   4   7   3       34.19       34.84      8.73 o 
   5   7   3        1.85      -11.96      8.98 o 
   6   7   3       27.37       13.78     12.24 o 
   7   7   3       21.10       -9.67     12.16 o 
   8   7   3        2.55      -20.84     15.50 o 
   9   7   3        4.97       -8.33     16.38 o 
  10   7   3       91.20       94.96     20.90 o 
   0   8   3      707.74      663.75     22.06 o 
   1   8   3      110.14       87.54     10.23 o 
   2   8   3       17.18       16.50      9.84 o 
   3   8   3        3.13       21.23      9.63 o 
   4   8   3       38.56       45.37     10.22 o 
   5   8   3        2.65       11.94     12.12 o 
   6   8   3      111.08       95.67     15.63 o 
   7   8   3      141.04      124.88     30.41 o 
   8   8   3      319.77      310.36     22.48 o 
   1   9   3      108.54      106.16     11.94 o 
   2   9   3       74.30       49.41     11.18 o 
   3   9   3      115.79      113.98     13.15 o 
   4   9   3        1.02        9.92     12.82 o 
   5   9   3        2.07      -10.18     14.73 o 
   6   9   3        0.65       21.19     15.28 o 
   0  10   3       64.57       55.89     16.85 o 
   1  10   3       10.10        5.02     12.73 o 
   2  10   3      392.72      426.40     22.60 o 
   0   0   4    23899.63    23345.28    447.31 o 
   1   0   4      264.65      300.24      6.56 o 
   2   0   4    25532.63    28022.84    327.82 o 
   3   0   4      589.91      573.77     14.99 o 
   4   0   4      743.21      684.38     12.63 o 
   5   0   4     3156.07     3067.84     46.41 o 
   6   0   4    12630.71    13677.18    182.94 o 
   7   0   4      982.17      850.55     18.01 o 
   8   0   4      111.17      118.30     10.91 o 
   9   0   4     1136.50     1120.81     40.95 o 
  10   0   4      173.19      162.47     26.42 o 
   1   1   4      376.91      364.86      4.37 o 
   2   1   4    30405.80    32090.13    350.36 o 
   3   1   4    15532.47    16186.48    152.89 o 
   4   1   4    20769.90    21639.53    294.39 o 
   5   1   4     2647.48     2719.14     45.87 o 
   6   1   4      435.58      468.68     11.73 o 
   7   1   4        8.88       14.08      6.48 o 
   8   1   4     1969.03     1979.16     30.34 o 
   9   1   4      761.02      723.71     17.52 o 
  10   1   4      441.95      459.87     26.82 o 
  11   1   4      344.38      312.58     23.17 o 
   0   2   4     1973.45     2395.24     34.33 o 
   1   2   4       83.58       56.79      2.50 o 
   2   2   4    29738.33    30734.73    256.30 o 
   3   2   4      825.26      801.16     10.76 o 
   4   2   4      656.88      633.58     10.52 o 
   5   2   4     2315.61     2203.58     45.62 o 
   6   2   4     3300.72     3485.89     46.39 o 
   7   2   4       16.21       51.28      7.95 o 
   8   2   4     1407.54     1435.04     24.27 o 
   9   2   4      505.79      517.95     17.29 o 
  10   2   4     1896.22     1801.33     34.62 o 
  11   2   4       43.58       62.98     15.28 o 
  12   2   4       15.37        0.19     38.84 o 
  13   2   4       71.61       93.79     34.08 o 
  14   2   4      123.60      178.32     41.21 o 
   1   3   4      272.64      232.95      6.99 o 
   2   3   4     2072.28     2434.70     22.80 o 
   3   3   4     7677.31     8459.60     80.99 o 
   4   3   4      964.31      958.07     12.74 o 
   5   3   4      291.90      235.48      7.17 o 
   6   3   4      714.17      751.46     13.71 o 
   7   3   4     1357.30     1205.98     23.10 o 
   8   3   4     2255.17     2271.03     34.03 o 
   9   3   4      638.40      549.93     20.71 o 
  10   3   4      104.62       86.39     18.91 o 
  11   3   4      271.88      297.47     19.63 o 
  12   3   4       73.54      100.30     26.68 o 
  13   3   4       77.05      161.15     37.25 o 
   0   4   4     2306.75     2371.30     36.71 o 
   1   4   4      308.13      325.23      7.19 o 
   2   4   4        2.22       -5.01      3.34 o 
   3   4   4        8.61        7.61      3.71 o 
   4   4   4      189.58      169.74      5.97 o 
   5   4   4      351.85      330.25      8.30 o 
   6   4   4        8.91        2.07      4.99 o 
   7   4   4      312.15      326.62      9.90 o 
   8   4   4       25.34       30.07      9.92 o 
   9   4   4        6.79       19.09     12.50 o 
  10   4   4       23.19       22.29     13.41 o 
  11   4   4      243.22      252.00     18.25 o 
  12   4   4      309.34      310.97     23.56 o 
  13   4   4       57.92       88.97     37.65 o 
   1   5   4     2700.54     2620.42     27.53 o 
   2   5   4     4190.51     4164.44     40.94 o 
   3   5   4       33.77       42.15      6.05 o 
   4   5   4      339.48      340.82      8.26 o 
   5   5   4     1617.61     1507.25     18.71 o 
   6   5   4       78.90       97.25      8.27 o 
   7   5   4     1550.27     1489.06     28.25 o 
   8   5   4      154.37      150.96     13.27 o 
   9   5   4       79.38       69.86     12.55 o 
  10   5   4      994.37      868.29     27.15 o 
  11   5   4       55.50       77.03     17.33 o 
  12   5   4        3.17       23.02     19.80 o 
   0   6   4     5078.94     5108.59     75.28 o 
   1   6   4      248.41      235.07      9.05 o 
   2   6   4     1119.65     1074.38     15.67 o 
   3   6   4        4.91        4.31      6.20 o 
   4   6   4        6.95        3.22      6.14 o 
   5   6   4     2612.72     2569.21     28.73 o 
   6   6   4     1050.81      998.93     18.31 o 
   7   6   4       60.39       72.67     10.98 o 
   8   6   4        5.22       26.20     11.02 o 
   9   6   4      343.28      353.76     20.84 o 
  10   6   4        5.47      -14.05     16.11 o 
  11   6   4      255.97      276.64     21.52 o 
   1   7   4       47.32       47.53      8.62 o 
   2   7   4     1464.47     1441.47     21.45 o 
   3   7   4      710.53      683.98     15.13 o 
   4   7   4      557.11      579.60     14.04 o 
   5   7   4      109.95      116.81     10.74 o 
   6   7   4       15.51        5.81     13.88 o 
   7   7   4        4.79       -8.41     12.26 o 
   8   7   4        5.09       -1.63     13.85 o 
   9   7   4        1.12       11.85     17.02 o 
  10   7   4        5.28       31.02     17.89 o 
   0   8   4      835.38      848.08     25.64 o 
   1   8   4      355.32      378.14     13.41 o 
   2   8   4       72.71       86.30     10.30 o 
   3   8   4       12.44       11.27      9.75 o 
   4   8   4        3.02        3.45      9.88 o 
   5   8   4        5.77      -20.68     13.83 o 
   6   8   4      515.36      550.57     36.46 o 
   7   8   4      126.12      121.87     15.97 o 
   8   8   4        0.75       30.75     18.26 o 
   1   9   4      125.08      113.51     12.01 o 
   2   9   4        0.99      -14.04     10.77 o 
   3   9   4       21.05       34.14     11.33 o 
   4   9   4      223.95      214.68     19.67 o 
   5   9   4       17.55       28.52     15.46 o 
   6   9   4        0.18        8.50     15.43 o 
   0  10   4       51.08       76.14     18.11 o 
   1  10   4       13.56        5.88     12.68 o 
   1   1   5     1039.48     1068.41     11.15 o 
   2   1   5    12365.11    13046.95    123.97 o 
   3   1   5      957.02      913.75     12.88 o 
   4   1   5      179.31      162.37      8.41 o 
   5   1   5      119.56      120.78      6.34 o 
   6   1   5      347.57      389.15     10.95 o 
   7   1   5       54.47       86.70      8.96 o 
   8   1   5      616.24      576.25     19.37 o 
   9   1   5        4.22       23.79      8.73 o 
  10   1   5      971.12      968.88     29.17 o 
  11   1   5       23.51       46.67     17.63 o 
   0   2   5   267454.34   245602.30  11260.92 o 
   1   2   5    11228.66    12344.21    104.22 o 
   2   2   5      124.04      121.35      3.47 o 
   3   2   5     1265.90     1394.20     15.62 o 
   4   2   5       19.97       23.04      3.35 o 
   5   2   5      645.38      653.62     11.53 o 
   6   2   5     5274.27     5131.82     70.86 o 
   7   2   5     1380.81     1431.02     23.61 o 
   8   2   5      804.92      772.04     17.28 o 
   9   2   5      241.06      270.53     14.38 o 
  10   2   5      149.69      127.92     13.30 o 
  11   2   5      466.33      480.77     34.36 o 
  12   2   5     1411.45     1287.49     43.86 o 
  13   2   5       45.65       67.10     34.34 o 
   1   3   5     2159.49     2253.16     21.43 o 
   2   3   5    13523.02    13836.51    117.10 o 
   3   3   5        8.60       13.63      3.20 o 
   4   3   5    13840.43    14571.67    137.68 o 
   5   3   5      237.59      240.82      8.73 o 
   6   3   5      569.50      561.07     11.84 o 
   7   3   5      343.95      354.26     10.08 o 
   8   3   5     1132.17     1032.58     23.93 o 
   9   3   5      923.01      823.25     22.93 o 
  10   3   5      922.97      901.81     24.88 o 
  11   3   5        3.09        0.69     21.51 o 
  12   3   5      121.61      142.00     22.57 o 
  13   3   5        3.73       55.21     35.40 o 
   0   4   5     4474.03     4611.78    104.67 o 
   1   4   5      497.42      495.99      7.99 o 
   2   4   5    14634.54    14954.73    127.02 o 
   3   4   5      121.35      131.45      5.05 o 
   4   4   5     6160.50     6230.04     58.36 o 
   5   4   5        0.26       -1.87      4.87 o 
   6   4   5      604.58      602.74     11.24 o 
   7   4   5      195.05      199.96      8.89 o 
   8   4   5     2609.83     2605.87     52.30 o 
   9   4   5      931.07      835.81     24.26 o 
  10   4   5      255.76      317.08     18.19 o 
  11   4   5        8.98       -1.92     15.27 o 
  12   4   5       18.05       22.15     18.05 o 
  13   4   5      261.45      246.54     28.30 o 
   1   5   5     1118.17     1056.69     14.43 o 
   2   5   5     2093.48     1966.20     25.07 o 
   3   5   5      530.35      530.11      9.43 o 
   4   5   5     6175.82     6268.50     56.32 o 
   5   5   5      227.51      230.55      7.13 o 
   6   5   5       20.46       20.94      6.53 o 
   7   5   5        8.79        4.56     10.26 o 
   8   5   5     1023.17      972.07     23.27 o 
   9   5   5      384.25      395.96     17.03 o 
  10   5   5      115.19      154.04     17.53 o 
  11   5   5      106.88      101.28     17.69 o 
  12   5   5       39.11       48.01     26.23 o 
   0   6   5      542.05      469.09     16.32 o 
   1   6   5      114.87      114.79     11.87 o 
   2   6   5      165.27      168.79      7.73 o 
   3   6   5      192.50      206.37      8.36 o 
   4   6   5       65.70       56.25      6.99 o 
   5   6   5       87.70       79.43      7.38 o 
   6   6   5      705.81      740.90     16.64 o 
   7   6   5       34.52       28.60     10.41 o 
   8   6   5       75.36       59.93     11.38 o 
   9   6   5       23.21       16.84     11.38 o 
  10   6   5       85.14       73.96     14.56 o 
  11   6   5        0.78       17.91     17.77 o 
   1   7   5      236.97      215.89     10.82 o 
   2   7   5       12.47       11.10      8.12 o 
   3   7   5       57.85       48.67      8.67 o 
   4   7   5       74.73       66.27      9.23 o 
   5   7   5      856.12      871.49     19.07 o 
   6   7   5       16.01       37.11     12.82 o 
   7   7   5       99.66      107.74     15.72 o 
   8   7   5       34.59        4.01     13.86 o 
   9   7   5      180.61      170.30     20.18 o 
  10   7   5       21.16       18.40     18.02 o 
   0   8   5      317.10      295.82     17.31 o 
   1   8   5       90.38       95.69     11.22 o 
   2   8   5      499.03      472.30     14.19 o 
   3   8   5        1.26       -9.52      9.68 o 
   4   8   5      197.67      217.56     12.15 o 
   5   8   5      108.19      121.36     14.94 o 
   6   8   5        6.16        8.72     15.61 o 
   7   8   5       82.06       74.72     15.17 o 
   8   8   5       34.13       26.96     17.54 o 
   1   9   5       53.97       50.64     11.29 o 
   2   9   5       88.04       86.68     12.14 o 
   3   9   5      111.75      135.85     12.79 o 
   4   9   5      536.39      525.81     19.58 o 
   5   9   5       33.25       20.77     17.49 o 
   6   9   5        7.61      -21.98     14.66 o 
   0  10   5      407.14      450.80     34.20 o 
   1  10   5        5.70       21.76     13.93 o 
   0   0   6      927.00      889.45     38.70 o 
   1   0   6     3245.07     3343.38     55.80 o 
   2   0   6    12711.68    13518.39    181.37 o 
   3   0   6      109.96       97.38      5.57 o 
   4   0   6    40968.86    45326.94    692.41 o 
   5   0   6     2542.16     2789.91     48.29 o 
   6   0   6     1754.12     1828.51     33.20 o 
   7   0   6     2630.08     2538.57     44.86 o 
   8   0   6     9382.58     9806.52    185.81 o 
   9   0   6      178.34      179.05     23.78 o 
  10   0   6      691.59      664.21     29.44 o 
   1   1   6     3520.85     3978.04     36.80 o 
   2   1   6    28383.75    30417.16    286.33 o 
   3   1   6     6140.98     6563.82     68.24 o 
   4   1   6    14493.89    15512.89    195.34 o 
   5   1   6     4956.77     5369.35     72.68 o 
   6   1   6        2.61        8.35      5.87 o 
   7   1   6      178.78      213.15      9.63 o 
   8   1   6     1035.75     1038.28     19.91 o 
   9   1   6     2678.93     2487.26     39.33 o 
  10   1   6     2332.15     2300.83     47.50 o 
  11   1   6       72.69       65.37     18.40 o 
   0   2   6   219637.55   205354.36   5211.17 o 
   1   2   6     8316.06     8824.56     75.27 o 
   2   2   6       40.11       48.43      2.98 o 
   3   2   6        6.16        7.06      2.94 o 
   4   2   6      338.37      368.33      9.07 o 
   5   2   6     2511.05     2745.97     33.45 o 
   6   2   6     7335.78     7601.81     85.36 o 
   7   2   6      264.63      267.79     10.53 o 
   8   2   6      185.37      179.11     15.56 o 
   9   2   6      578.04      543.15     18.06 o 
  10   2   6      906.21      869.19     23.46 o 
  11   2   6      108.80      106.00     16.66 o 
  12   2   6      497.74      567.20     47.82 o 
  13   2   6       10.74       26.42     32.23 o 
   1   3   6      298.09      286.73      5.83 o 
   2   3   6     8588.07     8956.42     76.92 o 
   3   3   6       54.06       74.49      3.89 o 
   4   3   6      342.37      332.32      9.14 o 
   5   3   6       62.53       67.62      5.10 o 
   6   3   6      148.42      164.08      8.25 o 
   7   3   6        1.84       -0.14      5.59 o 
   8   3   6      358.42      325.29     12.20 o 
   9   3   6      177.57      193.16     22.43 o 
  10   3   6      276.76      291.35     21.84 o 
  11   3   6       99.21      124.69     17.98 o 
  12   3   6      196.61      171.25     29.85 o 
  13   3   6       92.43      138.43     37.51 o 
   0   4   6      827.25      895.29     16.02 o 
   1   4   6        3.71        5.18      3.65 o 
   2   4   6     2921.67     3043.82     28.80 o 
   3   4   6      164.74      200.79      5.88 o 
   4   4   6     1478.99     1511.43     16.76 o 
   5   4   6      162.15      157.82      7.84 o 
   6   4   6      127.51      103.79      6.06 o 
   7   4   6       33.65       37.19      8.01 o 
   8   4   6       53.18       73.89     12.41 o 
   9   4   6        8.66       17.65     12.45 o 
  10   4   6       21.28       26.22     13.50 o 
  11   4   6      195.43      190.17     17.89 o 
  12   4   6       69.89       74.22     19.79 o 
  13   4   6        4.61       63.14     34.87 o 
   1   5   6      929.82      889.86     13.90 o 
   2   5   6     3403.48     3413.45     32.68 o 
   3   5   6      323.62      316.89     10.66 o 
   4   5   6     2388.51     2245.81     23.43 o 
   5   5   6      663.80      617.14     14.36 o 
   6   5   6       46.87       45.35      6.49 o 
   7   5   6       73.52       63.10      9.56 o 
   8   5   6      323.59      318.60     15.58 o 
   9   5   6      138.64      124.78     13.28 o 
  10   5   6        6.44       18.11     12.41 o 
  11   5   6        0.78      -11.72     16.24 o 
  12   5   6       25.14       68.12     33.39 o 
   0   6   6     6585.98     6354.90     91.51 o 
   1   6   6      850.74      854.14     14.03 o 
   2   6   6      209.37      211.68      8.24 o 
   3   6   6       41.26       41.40      6.72 o 
   4   6   6       90.34      101.22      7.49 o 
   5   6   6      349.83      348.20     10.92 o 
   6   6   6     1590.20     1628.72     25.24 o 
   7   6   6        3.48      -14.68      9.79 o 
   8   6   6        7.82       -6.15     11.18 o 
   9   6   6      370.60      413.94     16.22 o 
  10   6   6       34.56       24.21     14.18 o 
  11   6   6       32.23       48.00     15.39 o 
   1   7   6      216.53      211.10     10.13 o 
   2   7   6      154.33      164.65     12.05 o 
   3   7   6       50.89       51.10      9.00 o 
   4   7   6     1249.52     1226.06     22.85 o 
   5   7   6       13.87       35.93     11.12 o 
   6   7   6      232.64      252.06     16.19 o 
   7   7   6       37.32       49.52     13.72 o 
   8   7   6      443.08      434.36     19.27 o 
   9   7   6       56.57       87.39     17.79 o 
  10   7   6       80.58       75.65     19.03 o 
   0   8   6      101.90       55.86     15.02 o 
   1   8   6      300.38      328.98     12.72 o 
   2   8   6      770.11      786.77     17.90 o 
   3   8   6      156.87      138.42     10.94 o 
   4   8   6      618.60      593.16     15.82 o 
   5   8   6        0.57       -7.63     14.10 o 
   6   8   6       42.95       55.44     15.22 o 
   7   8   6       64.92      104.19     17.89 o 
   8   8   6      348.76      354.50     26.43 o 
   1   9   6       14.11        5.26     11.22 o 
   2   9   6      143.42      159.83     12.87 o 
   3   9   6       37.41       38.33     11.41 o 
   4   9   6       16.62       25.86     14.06 o 
   5   9   6        6.53        2.03     15.66 o 
   6   9   6        0.09        7.74     15.24 o 
   0  10   6        4.92       -8.34     17.88 o 
   1   1   7     1196.39     1247.04     13.27 o 
   2   1   7      696.35      688.83      9.00 o 
   3   1   7     1742.60     1795.15     19.83 o 
   4   1   7      157.97      157.67      5.22 o 
   5   1   7     7744.76     7971.81     94.21 o 
   6   1   7      114.59      153.14      7.95 o 
   7   1   7     3706.77     3535.21     48.08 o 
   8   1   7     1023.66     1047.57     23.89 o 
   9   1   7      678.86      602.95     16.59 o 
  10   1   7      923.15      883.96     44.96 o 
   0   2   7     6178.38     6749.10     75.56 o 
   1   2   7     2717.27     2681.33     26.07 o 
   2   2   7      544.18      574.30      7.87 o 
   3   2   7     3379.60     3659.65     32.69 o 
   4   2   7       14.39        4.26      3.75 o 
   5   2   7    22083.87    23504.26    280.57 o 
   6   2   7     2140.09     2177.71     28.15 o 
   7   2   7     1552.42     1499.28     24.85 o 
   8   2   7       17.74       28.00      8.34 o 
   9   2   7      724.74      702.38     28.80 o 
  10   2   7       50.44       53.21     14.30 o 
  11   2   7       55.59       56.95     17.72 o 
  12   2   7        0.72       56.27     32.23 o 
  13   2   7      220.36      259.17     42.01 o 
   1   3   7       40.61       38.24      3.61 o 
   2   3   7    11242.92    12389.15    105.49 o 
   3   3   7    13950.62    14298.27    121.35 o 
   4   3   7      589.56      488.58      8.31 o 
   5   3   7     6764.27     7025.36     69.06 o 
   6   3   7       10.30       12.96      5.51 o 
   7   3   7      241.44      264.59     11.35 o 
   8   3   7       56.16       58.04      9.04 o 
   9   3   7      266.39      268.16     19.56 o 
  10   3   7       13.14       27.42     12.97 o 
  11   3   7       15.06      -15.21     15.30 o 
  12   3   7       15.86       17.96     17.69 o 
  13   3   7       30.47       68.42     34.61 o 
   0   4   7       32.79       18.37      5.57 o 
   1   4   7      857.48      758.82     10.58 o 
   2   4   7      213.47      200.11      6.99 o 
   3   4   7      787.17      772.24     14.56 o 
   4   4   7     1304.83     1357.27     15.60 o 
   5   4   7     1314.70     1257.77     15.03 o 
   6   4   7     1834.52     1774.96     24.94 o 
   7   4   7     3757.08     3584.52     50.65 o 
   8   4   7        5.36        0.88     11.67 o 
   9   4   7      217.36      165.18     17.33 o 
  10   4   7      114.93      119.33     15.78 o 
  11   4   7      221.00      220.65     19.46 o 
  12   4   7       66.59       85.58     19.71 o 
   1   5   7       12.94        6.86      5.32 o 
   2   5   7       22.57       14.53      4.89 o 
   3   5   7     3038.29     2772.70     27.58 o 
   4   5   7      141.49      139.68      6.38 o 
   5   5   7       61.20       63.03      5.85 o 
   6   5   7        0.68       -1.01      6.75 o 
   7   5   7       72.31       81.05      8.22 o 
   8   5   7       13.60       22.74     10.03 o 
   9   5   7      498.60      566.33     22.84 o 
  10   5   7        0.81      -12.93     11.11 o 
  11   5   7       38.39       25.79     16.85 o 
  12   5   7        1.90      -22.09     20.03 o 
   0   6   7        4.62       -8.45      9.85 o 
   1   6   7      416.54      422.05     10.19 o 
   2   6   7       66.11       73.18      7.13 o 
   3   6   7      106.07       93.17      7.36 o 
   4   6   7       40.87       40.81      7.03 o 
   5   6   7        1.47       -0.34      6.96 o 
   6   6   7       16.13       38.80      9.22 o 
   7   6   7       31.31        2.64     10.55 o 
   8   6   7      229.95      255.67     14.16 o 
   9   6   7       66.39       79.48     12.42 o 
  10   6   7      112.11      100.14     15.03 o 
  11   6   7        0.93        7.48     14.94 o 
   1   7   7      164.23      182.64     10.15 o 
   2   7   7      358.24      329.10     11.56 o 
   3   7   7      830.24      754.03     16.23 o 
   4   7   7       17.82       -2.88      8.38 o 
   5   7   7      373.02      387.60     24.77 o 
   6   7   7        6.10        7.44     13.34 o 
   7   7   7       71.17       60.75     14.14 o 
   8   7   7        0.64       16.08     15.91 o 
   9   7   7      243.76      241.38     35.81 o 
  10   7   7        0.07       -7.28     17.59 o 
   0   8   7      101.01      107.87     15.27 o 
   1   8   7      329.42      298.28     12.87 o 
   2   8   7      100.22      112.02     10.89 o 
   3   8   7      276.07      259.23     12.90 o 
   4   8   7       20.92       19.92     12.29 o 
   5   8   7       96.05       74.97     12.87 o 
   6   8   7      314.07      276.35     17.87 o 
   7   8   7      179.05      169.37     18.88 o 
   8   8   7       47.46       44.64     15.32 o 
   1   9   7      465.33      443.42     15.80 o 
   2   9   7       62.74       49.94     11.40 o 
   3   9   7       72.00       55.47     15.36 o 
   4   9   7        3.85       -2.31     13.40 o 
   5   9   7      145.40      150.04     17.20 o 
   6   9   7        4.89      -15.52     16.33 o 
   0   0   8    12676.30    12827.21    250.22 o 
   1   0   8    49123.89    50948.51    793.49 o 
   2   0   8     4088.22     4198.23     59.36 o 
   3   0   8     1094.47     1156.01     21.47 o 
   4   0   8     4547.03     4655.41     65.39 o 
   5   0   8      423.49      343.24     10.68 o 
   6   0   8    10612.12    11919.17    186.44 o 
   7   0   8     6897.50     6898.52    111.03 o 
   8   0   8      463.34      459.25     17.66 o 
   9   0   8      196.32      198.41     17.15 o 
  10   0   8      364.63      417.15     39.89 o 
   1   1   8     5787.70     5734.82     56.48 o 
   2   1   8     7706.08     8197.81     74.33 o 
   3   1   8    20205.51    21055.58    199.57 o 
   4   1   8      219.34      311.36     12.59 o 
   5   1   8      334.17      283.54      7.88 o 
   6   1   8       88.28       80.58      5.38 o 
   7   1   8       23.96       25.66      7.38 o 
   8   1   8      248.71      265.78     11.92 o 
   9   1   8      455.30      476.65     15.71 o 
  10   1   8      489.97      529.28     23.04 o 
   0   2   8     4255.87     4345.87     50.15 o 
   1   2   8     9864.65    10150.75     86.69 o 
   2   2   8     2331.71     2414.81     23.97 o 
   3   2   8       46.02       51.87      3.18 o 
   4   2   8     4746.87     5131.99     51.70 o 
   5   2   8     2143.83     1896.32     23.56 o 
   6   2   8      686.19      685.38     15.68 o 
   7   2   8     1470.61     1437.84     24.73 o 
   8   2   8      111.23      107.57      9.72 o 
   9   2   8       34.57       31.57     12.64 o 
  10   2   8     1567.51     1502.68     37.58 o 
  11   2   8      268.96      326.75     20.61 o 
  12   2   8      188.42      198.14     36.99 o 
   1   3   8     4350.77     4564.31     41.10 o 
   2   3   8     1754.63     1771.95     18.24 o 
   3   3   8      185.56      235.62      6.25 o 
   4   3   8      202.16      184.97      5.50 o 
   5   3   8       34.46       26.25      4.12 o 
   6   3   8      314.08      358.90     11.09 o 
   7   3   8      476.38      460.58     15.15 o 
   8   3   8      951.85      897.78     20.32 o 
   9   3   8       45.89       62.68     13.35 o 
  10   3   8       48.32       83.23     14.30 o 
  11   3   8      207.74      209.92     20.09 o 
  12   3   8       50.38       61.50     24.27 o 
  13   3   8       78.60      112.28     37.51 o 
   0   4   8      279.98      305.70      9.84 o 
   1   4   8     3661.78     3652.21     34.14 o 
   2   4   8     2643.07     2856.82     27.68 o 
   3   4   8      335.25      332.29      7.25 o 
   4   4   8       63.09       67.75      5.07 o 
   5   4   8      379.56      340.46      7.76 o 
   6   4   8      379.10      384.43     11.61 o 
   7   4   8     1675.44     1495.90     24.57 o 
   8   4   8      470.69      408.73     20.68 o 
   9   4   8      296.31      290.61     17.16 o 
  10   4   8      114.11      132.97     15.33 o 
  11   4   8       46.79       63.28     18.53 o 
  12   4   8       15.03       25.97     18.38 o 
   1   5   8     1081.34      999.77     14.59 o 
   2   5   8       55.69       59.12      5.47 o 
   3   5   8      971.51      919.63     12.96 o 
   4   5   8      449.25      451.90      9.49 o 
   5   5   8      270.28      257.23      7.70 o 
   6   5   8      106.47      127.93      8.26 o 
   7   5   8     1415.43     1362.48     26.07 o 
   8   5   8       86.80       75.56      9.84 o 
   9   5   8       65.45       80.12     11.67 o 
  10   5   8       90.75       85.69     13.61 o 
  11   5   8      195.37      184.06     16.09 o 
  12   5   8        4.01       33.86     24.04 o 
   0   6   8      415.05      412.84     15.96 o 
   1   6   8     1714.55     1625.71     20.55 o 
   2   6   8        6.21       -9.36      6.24 o 
   3   6   8        5.01       -1.42      6.72 o 
   4   6   8      450.31      438.03     10.99 o 
   5   6   8      693.25      658.91     14.68 o 
   6   6   8     1477.93     1452.26     24.00 o 
   7   6   8      246.22      250.51     13.40 o 
   8   6   8      160.03      180.09     13.51 o 
   9   6   8        0.46       14.47     12.52 o 
  10   6   8       33.51       26.21     12.54 o 
  11   6   8      340.31      355.57     19.53 o 
   1   7   8      691.82      626.92     14.76 o 
   2   7   8       24.64       22.02      8.81 o 
   3   7   8     1360.71     1333.46     21.15 o 
   4   7   8      440.56      426.78     16.00 o 
   5   7   8       42.47       54.27     11.85 o 
   6   7   8        4.79      -11.99     13.02 o 
   7   7   8       15.85       13.54     13.71 o 
   8   7   8       77.74       79.72     21.45 o 
   9   7   8       49.01       45.90     15.12 o 
   0   8   8      184.77      162.85     16.12 o 
   1   8   8      314.40      368.07     14.97 o 
   2   8   8     1124.65     1075.01     20.62 o 
   3   8   8       23.92       41.18     10.56 o 
   4   8   8      260.83      260.94     15.22 o 
   5   8   8        7.80       -9.64     12.23 o 
   6   8   8       95.51      100.64     16.17 o 
   7   8   8       68.52       99.59     16.10 o 
   8   8   8       88.02      105.25     19.07 o 
   1   9   8        5.91        7.87     11.08 o 
   2   9   8       24.62       14.83     11.27 o 
   3   9   8       13.45       31.83     12.61 o 
   4   9   8        0.71        6.96     13.56 o 
   5   9   8        0.22        8.32     15.98 o 
   1   1   9       29.16       32.16      3.33 o 
   2   1   9     1843.35     1933.44     23.18 o 
   3   1   9    17294.77    18220.23    173.28 o 
   4   1   9      216.12      198.36      5.75 o 
   5   1   9       34.51       37.36      4.34 o 
   6   1   9      336.43      337.14      9.21 o 
   7   1   9      356.74      315.79     12.97 o 
   8   1   9      139.24      172.40     17.37 o 
   9   1   9      804.66      755.49     21.99 o 
  10   1   9     2962.16     2748.31    102.77 o 
  11   1   9      121.74      123.90     34.87 o 
   0   2   9    19600.37    20051.10    297.60 o 
   1   2   9     5485.40     5952.43     52.29 o 
   2   2   9      376.23      426.52     10.23 o 
   3   2   9       24.27       25.86      2.54 o 
   4   2   9      413.92      462.67      9.24 o 
   5   2   9     1059.60      954.69     13.80 o 
   6   2   9     6442.36     6656.43     77.54 o 
   7   2   9      554.06      537.91     15.00 o 
   8   2   9       61.56       53.45     12.33 o 
   9   2   9      160.17      166.04     11.44 o 
  10   2   9      126.11      134.06     16.54 o 
  11   2   9       60.13       53.60     29.06 o 
  12   2   9      760.93      774.06     55.74 o 
   1   3   9     5338.81     5972.71     52.96 o 
   2   3   9    34931.97    37800.32    316.08 o 
   3   3   9     2777.18     2525.46     24.62 o 
   4   3   9     4280.29     4187.02     40.49 o 
   5   3   9     1456.91     1366.52     17.99 o 
   6   3   9      697.37      730.96     14.24 o 
   7   3   9     1003.54      950.02     18.60 o 
   8   3   9      704.65      660.51     19.20 o 
   9   3   9      374.05      375.86     31.25 o 
  10   3   9      988.57      830.78     38.82 o 
  11   3   9       94.20      152.82     22.39 o 
  12   3   9       83.69       68.98     26.00 o 
  13   3   9       60.39       42.27     35.66 o 
   0   4   9    12788.28    13641.85    165.23 o 
   1   4   9     3115.85     2979.89     28.85 o 
   2   4   9    20350.23    21203.82    179.44 o 
   3   4   9       90.77       92.71      5.38 o 
   4   4   9     1521.70     1518.15     17.17 o 
   5   4   9     2495.25     2349.59     24.15 o 
   6   4   9      464.32      471.20     11.57 o 
   7   4   9       52.14       64.70      8.32 o 
   8   4   9      965.00      907.97     19.93 o 
   9   4   9      105.24      113.95     12.79 o 
  10   4   9      903.43      831.05     23.02 o 
  11   4   9      245.82      266.07     18.95 o 
  12   4   9        1.92       15.82     18.76 o 
   1   5   9      227.05      213.80     13.01 o 
   2   5   9     1051.53     1031.80     14.09 o 
   3   5   9      823.15      754.63     11.98 o 
   4   5   9     1272.95     1279.17     18.50 o 
   5   5   9       92.51      109.57      6.46 o 
   6   5   9      306.36      284.07     10.02 o 
   7   5   9       73.49       72.13      8.58 o 
   8   5   9      612.63      669.73     16.42 o 
   9   5   9        3.31        9.57      9.77 o 
  10   5   9       32.30       49.54     12.86 o 
  11   5   9       23.03       39.69     13.62 o 
  12   5   9       50.22       46.78     15.15 o 
   0   6   9      139.71      106.85     11.47 o 
   1   6   9      367.64      374.51     11.07 o 
   2   6   9        5.14        3.71      6.65 o 
   3   6   9        8.92        2.64      6.94 o 
   4   6   9       52.96       49.71      7.51 o 
   5   6   9       23.97       37.52      9.33 o 
   6   6   9     1445.90     1490.74     24.54 o 
   7   6   9       19.10       19.27     10.96 o 
   8   6   9      191.08      203.45     14.30 o 
   9   6   9        0.93       26.56     12.37 o 
  10   6   9        0.67       -3.94     15.89 o 
  11   6   9        6.00       -7.54     15.04 o 
   1   7   9      101.18      122.19      9.65 o 
   2   7   9      147.00      125.26      9.71 o 
   3   7   9        1.51       10.08      8.81 o 
   4   7   9      288.91      313.80     13.98 o 
   5   7   9       70.69       74.41     12.36 o 
   6   7   9       56.70       45.08     13.34 o 
   7   7   9       95.29      110.95     15.50 o 
   8   7   9        5.58       -1.49     14.71 o 
   9   7   9        4.70       12.18     20.63 o 
   0   8   9       52.68       31.68     15.79 o 
   1   8   9       47.39       36.21     10.23 o 
   2   8   9      586.32      571.47     15.84 o 
   3   8   9       39.07       23.26     10.40 o 
   4   8   9       17.27       24.11     12.22 o 
   5   8   9      251.64      222.80     15.21 o 
   6   8   9        1.04       -2.05     15.10 o 
   7   8   9        3.15       12.36     15.75 o 
   8   8   9       22.10       31.87     15.89 o 
   1   9   9        9.06        3.65     11.42 o 
   2   9   9       24.19       30.87     13.73 o 
   3   9   9       80.59       82.89     14.45 o 
   4   9   9        2.40       -5.35     13.62 o 
   5   9   9        8.91      -15.26     14.84 o 
   0   0  10    26074.44    26327.37    507.45 o 
   1   0  10     1711.75     1821.87     30.78 o 
   2   0  10    11724.11    11769.82    160.34 o 
   3   0  10      857.41      974.59     17.80 o 
   4   0  10     3629.61     3722.70     53.92 o 
   5   0  10      507.81      562.76     12.85 o 
   6   0  10    12608.29    13663.82    185.89 o 
   7   0  10     3554.71     3719.29     63.26 o 
   8   0  10     6021.14     6033.91     99.10 o 
   9   0  10      792.86      856.49     56.01 o 
  10   0  10     1260.88     1265.44     66.31 o 
   1   1  10     1268.34     1278.89     15.40 o 
   2   1  10     7547.92     7441.10     73.12 o 
   3   1  10     2200.30     2366.82     26.15 o 
   4   1  10    16221.42    16616.28    158.97 o 
   5   1  10      115.62       93.82      6.38 o 
   6   1  10      810.24      810.49     12.84 o 
   7   1  10      482.69      430.95     10.31 o 
   8   1  10     2947.83     2992.28     43.54 o 
   9   1  10      344.74      364.19     18.69 o 
  10   1  10      183.49      222.97     35.66 o 
  11   1  10        0.89       -1.32     31.97 o 
   0   2  10     3488.40     3238.47     39.16 o 
   1   2  10      303.96      278.49      6.39 o 
   2   2  10     6613.15     6813.11     63.02 o 
   3   2  10       94.22      104.01      5.50 o 
   4   2  10     3048.95     3285.91     35.15 o 
   5   2  10       10.56       26.58      5.02 o 
   6   2  10     3625.55     3418.59     37.48 o 
   7   2  10        9.27       12.55      6.76 o 
   8   2  10      166.83      169.13     10.68 o 
   9   2  10      998.59      904.56     21.37 o 
  10   2  10        7.72       -9.55     14.08 o 
  11   2  10       55.89       -4.85     21.07 o 
  12   2  10      140.10      132.09     36.99 o 
   1   3  10     4683.32     4917.01     44.45 o 
   2   3  10        4.88        3.80      3.99 o 
   3   3  10     2746.81     2671.97     27.34 o 
   4   3  10     3842.58     3827.45     37.46 o 
   5   3  10      159.49      143.99      7.07 o 
   6   3  10       21.32       31.15      5.61 o 
   7   3  10      400.08      416.58     11.57 o 
   8   3  10      104.20      116.74      9.18 o 
   9   3  10       18.31       11.20     10.38 o 
  10   3  10      285.30      212.99     16.34 o 
  11   3  10      586.22      628.19     40.03 o 
  12   3  10       45.63       56.18     25.46 o 
  13   3  10      183.42      145.66     26.01 o 
   0   4  10    20269.66    22010.36    263.33 o 
   1   4  10      609.56      554.64      9.87 o 
   2   4  10     1544.17     1581.26     17.94 o 
   3   4  10      281.56      292.31      7.34 o 
   4   4  10      328.06      344.19      7.84 o 
   5   4  10        0.48        0.57      4.84 o 
   6   4  10      508.67      479.51     11.84 o 
   7   4  10      733.81      710.80     19.45 o 
   8   4  10       26.12       15.00      9.56 o 
   9   4  10       24.87       11.35     10.25 o 
  10   4  10       80.91       96.19     12.21 o 
  11   4  10      191.19      198.79     16.38 o 
  12   4  10      190.59      164.03     20.16 o 
   1   5  10       16.11        6.53      6.87 o 
   2   5  10     4633.12     4667.88     45.93 o 
   3   5  10     1582.44     1510.52     20.02 o 
   4   5  10     2769.08     2780.39     38.81 o 
   5   5  10      220.46      246.01      8.71 o 
   6   5  10      108.54      106.59      8.33 o 
   7   5  10      206.81      214.24     10.39 o 
   8   5  10       26.85       14.05      9.44 o 
   9   5  10      520.32      539.32     16.14 o 
  10   5  10       10.33      -14.67     11.59 o 
  11   5  10      153.23      156.51     13.55 o 
   0   6  10     2007.82     2026.02     36.92 o 
   1   6  10      863.52      761.16     14.79 o 
   2   6  10     1060.12     1040.92     16.32 o 
   3   6  10        6.86       11.94      7.05 o 
   4   6  10     1209.23     1211.41     19.41 o 
   5   6  10       81.68       87.19     12.07 o 
   6   6  10     1241.30     1144.57     21.27 o 
   7   6  10        4.21       18.46     10.63 o 
   8   6  10      375.78      374.10     18.17 o 
   9   6  10      153.29      185.29     14.75 o 
  10   6  10        1.24       -7.66     14.09 o 
   1   7  10       46.97       50.24      8.93 o 
   2   7  10      447.40      486.53     16.22 o 
   3   7  10       47.03       39.10      9.21 o 
   4   7  10     2492.91     2413.07     36.43 o 
   5   7  10        5.38       13.03     11.73 o 
   6   7  10       15.91       10.40     11.70 o 
   7   7  10       72.81       61.60     20.34 o 
   8   7  10      157.09      178.49     17.31 o 
   9   7  10       24.49       21.11     15.60 o 
   0   8  10      686.81      726.35     23.81 o 
   1   8  10        0.40      -14.70     10.06 o 
   2   8  10        2.90        3.05     10.09 o 
   3   8  10        0.09      -12.33     11.05 o 
   4   8  10       63.44       52.20     13.07 o 
   5   8  10       35.50       42.18     13.80 o 
   6   8  10      419.76      462.30     24.20 o 
   7   8  10       38.89       49.32     16.21 o 
   1   9  10       46.47       56.82     11.97 o 
   2   9  10      202.56      223.11     15.28 o 
   3   9  10       15.90       22.43     13.97 o 
   4   9  10        0.89       -6.20     13.67 o 
   5   9  10       33.99       27.54     16.19 o 
   1   1  11      343.27      334.27      7.99 o 
   2   1  11      161.70      162.38      7.23 o 
   3   1  11      635.16      686.85      9.87 o 
   4   1  11     6032.45     6341.21     63.45 o 
   5   1  11     1633.86     1521.86     19.07 o 
   6   1  11      725.91      730.42     12.33 o 
   7   1  11       45.89       58.89      5.82 o 
   8   1  11      450.60      470.84     12.63 o 
   9   1  11       16.39       37.76     14.45 o 
  10   1  11      144.89      123.42     23.82 o 
  11   1  11       31.53       39.36     34.87 o 
   0   2  11     3673.76     3914.51     46.85 o 
   1   2  11      576.07      524.91      8.74 o 
   2   2  11    11574.35    12013.32    108.79 o 
   3   2  11     1548.17     1628.24     19.88 o 
   4   2  11    11902.68    12376.94    119.99 o 
   5   2  11      386.57      336.41      8.61 o 
   6   2  11      769.81      767.97     12.93 o 
   7   2  11       16.37       21.36      7.25 o 
   8   2  11     3951.64     3905.98     46.51 o 
   9   2  11      180.42      168.03     11.14 o 
  10   2  11      431.07      412.07     42.25 o 
  11   2  11      227.72      160.88     19.87 o 
  12   2  11       46.71       10.04     28.00 o 
  13   2  11       13.32       43.59     34.34 o 
   1   3  11     1686.36     1636.21     17.90 o 
   2   3  11    11999.95    12599.90    108.12 o 
   3   3  11     1665.37     1525.89     17.77 o 
   4   3  11     6601.13     6675.44     62.66 o 
   5   3  11     2089.44     2057.25     24.95 o 
   6   3  11      214.34      262.48      8.39 o 
   7   3  11      108.76      121.48      9.00 o 
   8   3  11     1849.49     1763.09     26.06 o 
   9   3  11      351.42      318.08     13.37 o 
  10   3  11      547.97      588.15     17.46 o 
  11   3  11        4.88       16.96     15.09 o 
  12   3  11        0.02       -3.65     16.64 o 
  13   3  11        0.61        3.03     19.02 o 
   0   4  11    61870.66    63644.89    749.90 o 
   1   4  11      402.36      364.61      8.29 o 
   2   4  11      201.89      228.75      9.15 o 
   3   4  11      653.66      645.01     10.87 o 
   4   4  11        8.28        7.52      5.05 o 
   5   4  11      597.60      598.74     11.87 o 
   6   4  11     5014.84     5040.49     66.12 o 
   7   4  11      279.17      281.90     10.97 o 
   8   4  11        5.46        2.20      8.33 o 
   9   4  11       66.47       59.18     10.86 o 
  10   4  11       51.36       59.40     11.79 o 
  11   4  11        0.54       14.98     13.27 o 
  12   4  11      353.91      346.39     30.86 o 
   1   5  11       14.12       17.13      6.19 o 
   2   5  11     2687.43     2596.65     27.08 o 
   3   5  11      196.89      201.95      9.57 o 
   4   5  11     1559.62     1603.97     19.19 o 
   5   5  11      554.55      521.85     16.28 o 
   6   5  11      110.95      115.03      8.82 o 
   7   5  11      507.31      509.05     13.52 o 
   8   5  11      204.94      215.31     12.32 o 
   9   5  11        6.00       14.86     10.50 o 
  10   5  11      556.48      560.32     17.55 o 
  11   5  11        1.92       11.18     11.45 o 
   0   6  11      140.18      127.14     12.62 o 
   1   6  11      407.23      400.88     10.58 o 
   2   6  11      228.43      254.32     10.47 o 
   3   6  11       98.41       93.91      7.98 o 
   4   6  11      161.95      172.05     10.05 o 
   5   6  11      228.64      201.06     11.38 o 
   6   6  11        9.74        5.27     10.71 o 
   7   6  11       19.37        7.57     11.15 o 
   8   6  11      451.81      475.89     22.13 o 
   9   6  11      217.43      216.93     18.22 o 
  10   6  11       14.81       23.98     13.44 o 
   1   7  11       74.80       60.47      9.36 o 
   2   7  11        6.34       11.00      8.73 o 
   3   7  11      257.90      244.96     14.64 o 
   4   7  11       39.53       21.50     10.64 o 
   5   7  11       11.23       15.12     11.78 o 
   6   7  11       50.83       40.95     12.73 o 
   7   7  11       12.78        8.92     14.63 o 
   8   7  11        4.14       28.96     15.50 o 
   9   7  11      215.82      209.02     18.40 o 
   0   8  11      370.73      344.55     27.23 o 
   1   8  11      102.63       91.57     10.82 o 
   2   8  11       70.46       84.93     11.15 o 
   3   8  11        0.97        4.28     11.45 o 
   4   8  11       60.60       66.16     13.64 o 
   5   8  11       92.84       82.56     14.02 o 
   6   8  11       25.13       14.34     14.53 o 
   7   8  11        6.25       -3.70     15.42 o 
   1   9  11       66.73       74.71     12.05 o 
   2   9  11       10.50       -3.11     12.68 o 
   3   9  11        2.81      -19.89     13.46 o 
   4   9  11       59.66       31.58     14.48 o 
   5   9  11       52.78       48.64     21.24 o 
   0   0  12    20546.40    21063.81    408.73 o 
   1   0  12    23212.35    24345.16    376.70 o 
   2   0  12      462.25      491.45     13.23 o 
   3   0  12     5908.65     6424.94     90.45 o 
   4   0  12      601.28      615.01     14.26 o 
   5   0  12    19138.08    20608.85    277.73 o 
   6   0  12    10496.87    10952.58    150.73 o 
   7   0  12     1218.95     1148.15     23.37 o 
   8   0  12      792.59      729.50     22.72 o 
   9   0  12      928.09      974.92     39.64 o 
  10   0  12     1294.44     1204.46     72.78 o 
  11   0  12      376.51      399.71     40.95 o 
  12   0  12       21.89       60.76     33.29 o 
  13   0  12       47.97       37.78     31.17 o 
   1   1  12     1617.94     1556.60     19.77 o 
   2   1  12    11061.73    11985.38    125.11 o 
   3   1  12    11119.17    11332.03    103.10 o 
   4   1  12     2781.89     2660.28     29.61 o 
   5   1  12     9439.25     9660.86    101.93 o 
   6   1  12       81.55       89.77      6.02 o 
   7   1  12     1414.27     1423.35     20.40 o 
   8   1  12        6.08       15.59      7.80 o 
   9   1  12      637.63      616.98     33.56 o 
  10   1  12      310.37      342.29     30.17 o 
  11   1  12       13.10       22.08     16.76 o 
  12   1  12      125.84       75.00     26.15 o 
  13   1  12        4.22        3.98     22.63 o 
   0   2  12     3570.71     4212.79     50.43 o 
   1   2  12     2789.02     2856.70     27.93 o 
   2   2  12      386.80      505.95     10.12 o 
   3   2  12       59.36       75.13      5.66 o 
   4   2  12     4211.80     4259.12     44.77 o 
   5   2  12      569.09      555.12     12.66 o 
   6   2  12      369.67      379.70      9.46 o 
   7   2  12     2282.38     2159.02     28.91 o 
   8   2  12      301.19      371.08     12.09 o 
   9   2  12      144.86      146.18     12.35 o 
  10   2  12        4.05       25.09     13.76 o 
  11   2  12        2.99      -20.85     13.90 o 
  12   2  12       68.33       47.17     21.11 o 
  13   2  12      209.57      152.74     28.14 o 
   1   3  12        1.18       11.21      4.55 o 
   2   3  12       37.99       15.88      4.59 o 
   3   3  12      829.46      727.72     12.26 o 
   4   3  12      337.68      336.94      9.01 o 
   5   3  12      173.18      168.98      9.66 o 
   6   3  12       96.51      107.49      7.16 o 
   7   3  12      268.70      266.04     10.71 o 
   8   3  12       44.05       43.90     10.54 o 
   9   3  12      734.25      713.15     18.12 o 
  10   3  12       27.05       39.13     10.83 o 
  11   3  12       42.28       28.43     15.74 o 
  12   3  12       95.04       74.96     17.79 o 
   0   4  12     5687.09     5959.58     76.61 o 
   1   4  12       25.82       36.81      5.54 o 
   2   4  12       33.09       41.59      5.54 o 
   3   4  12       29.29       34.02      5.44 o 
   4   4  12       82.19       99.01      6.04 o 
   5   4  12      517.37      533.93     11.65 o 
   6   4  12      601.08      587.53     14.38 o 
   7   4  12        5.99        4.04      8.29 o 
   8   4  12       33.16       42.00      9.30 o 
   9   4  12        4.61       18.69     11.10 o 
  10   4  12       24.73       28.24     11.54 o 
  11   4  12        4.59        9.56     13.16 o 
  12   4  12      111.49      124.18     18.38 o 
   1   5  12       55.93       71.32      6.97 o 
   2   5  12      312.12      310.06      8.75 o 
   3   5  12     1653.40     1563.19     19.07 o 
   4   5  12      287.80      283.75     14.42 o 
   5   5  12       81.33       82.49      7.92 o 
   6   5  12       86.74       81.41      8.56 o 
   7   5  12       11.44       46.04      8.87 o 
   8   5  12      508.46      451.01     18.66 o 
   9   5  12      541.16      527.54     25.10 o 
  10   5  12       42.20       44.02     11.86 o 
  11   5  12       36.90       31.98     13.03 o 
   0   6  12     1444.09     1353.45     44.16 o 
   1   6  12     2120.38     2100.99     25.60 o 
   2   6  12      792.55      727.67     17.97 o 
   3   6  12      194.40      181.49      9.33 o 
   4   6  12     2184.84     2141.13     29.38 o 
   5   6  12      143.73      145.07     10.83 o 
   6   6  12      514.33      473.56     15.09 o 
   7   6  12      316.65      325.78     17.21 o 
   8   6  12      281.69      288.40     15.96 o 
   9   6  12        0.17       -0.11     12.70 o 
  10   6  12       11.88       30.87     13.94 o 
   1   7  12      416.12      422.45     19.81 o 
   2   7  12      289.98      295.09     12.20 o 
   3   7  12      561.04      562.79     20.92 o 
   4   7  12       24.59       18.29     10.54 o 
   5   7  12       76.09       96.43     14.97 o 
   6   7  12        0.38      -17.91     11.94 o 
   7   7  12        0.26       -8.28     14.58 o 
   8   7  12       10.51       12.98     15.40 o 
   9   7  12       50.05       91.05     17.00 o 
   0   8  12      306.91      301.04     18.88 o 
   1   8  12      234.77      266.91     17.48 o 
   2   8  12       19.41       17.72     11.58 o 
   3   8  12        0.13       -1.39     11.39 o 
   4   8  12        4.27       12.48     13.23 o 
   5   8  12       44.76       63.07     13.64 o 
   6   8  12       69.56       76.47     21.73 o 
   7   8  12        3.06       19.62     15.91 o 
   1   9  12       17.84       29.96     12.02 o 
   2   9  12       12.85        2.90     13.01 o 
   3   9  12        2.80       -7.59     14.14 o 
   4   9  12       43.21       68.48     17.25 o 
   1   1  13     1787.15     1996.80     24.38 o 
   2   1  13       95.89      144.65      6.96 o 
   3   1  13     5978.46     6017.69     60.55 o 
   4   1  13        1.44        6.93      5.28 o 
   5   1  13      120.50      120.35     11.19 o 
   6   1  13      308.28      314.49     11.78 o 
   7   1  13      600.29      601.98     12.80 o 
   8   1  13       65.43       55.93     12.21 o 
   9   1  13      617.84      598.94     21.91 o 
  10   1  13      760.12      733.42     31.00 o 
  11   1  13        2.92        4.36     16.97 o 
  12   1  13       10.61       16.82     21.47 o 
  13   1  13      150.72      113.02     35.27 o 
   0   2  13      772.02      945.74     23.77 o 
   1   2  13     9028.57     9151.26     80.47 o 
   2   2  13      470.64      460.85     10.21 o 
   3   2  13        7.96        1.05      5.38 o 
   4   2  13      433.66      409.51     10.10 o 
   5   2  13      457.22      386.34      9.80 o 
   6   2  13      790.67      801.09     14.06 o 
   7   2  13     4506.96     4243.28     49.59 o 
   8   2  13     1021.84      931.15     18.38 o 
   9   2  13      724.04      735.81     16.94 o 
  10   2  13       28.92        2.31     13.71 o 
  11   2  13       65.20       63.89     22.34 o 
  12   2  13       82.63       80.22     22.50 o 
  13   2  13      168.53      199.09     28.04 o 
   1   3  13     2194.04     2069.53     22.06 o 
   2   3  13     1289.55     1360.45     16.30 o 
   3   3  13     6471.77     6185.19     58.74 o 
   4   3  13      832.15      831.76     14.47 o 
   5   3  13      934.34      832.67     21.70 o 
   6   3  13       54.62       47.22      6.91 o 
   7   3  13     1328.11     1307.41     21.56 o 
   8   3  13       22.56       29.70      8.84 o 
   9   3  13       24.10       34.56     10.30 o 
  10   3  13        1.06       -3.36     10.86 o 
  11   3  13      109.45      140.75     18.15 o 
  12   3  13       48.42       51.14     17.85 o 
   0   4  13     3070.73     3128.08     52.67 o 
   1   4  13     5137.24     5023.31     46.72 o 
   2   4  13        5.23       15.22      5.40 o 
   3   4  13     1044.45     1045.94     16.60 o 
   4   4  13       53.13       47.79      5.86 o 
   5   4  13     2699.95     2523.03     28.83 o 
   6   4  13      816.58      788.05     24.08 o 
   7   4  13      232.87      250.35     11.06 o 
   8   4  13      106.34       89.80     10.11 o 
   9   4  13       64.44       70.88     12.23 o 
  10   4  13      542.19      515.57     17.89 o 
  11   4  13      214.92      235.79     19.80 o 
  12   4  13        0.27       -8.25     16.68 o 
   1   5  13      893.10      841.24     16.26 o 
   2   5  13      148.18      147.06      8.22 o 
   3   5  13      786.77      803.69     13.39 o 
   4   5  13     1213.91     1158.59     17.99 o 
   5   5  13     1213.01     1200.74     18.35 o 
   6   5  13       22.84       29.37      8.55 o 
   7   5  13       88.38       95.46      9.73 o 
   8   5  13        7.76       23.99     10.29 o 
   9   5  13       10.74        3.32     11.27 o 
  10   5  13        7.76      -10.61     11.46 o 
  11   5  13       61.68       57.81     12.75 o 
   0   6  13      311.39      331.05     16.27 o 
   1   6  13      299.29      246.87      9.98 o 
   2   6  13      289.60      283.69     10.80 o 
   3   6  13       51.18       70.42      8.43 o 
   4   6  13       11.47       17.64      8.88 o 
   5   6  13       63.62       64.94     10.30 o 
   6   6  13       56.98       62.96     10.80 o 
   7   6  13       10.57       -2.46     11.36 o 
   8   6  13       44.44       84.99     13.40 o 
   9   6  13        7.08        0.40     13.02 o 
  10   6  13       34.80       71.07     14.59 o 
   1   7  13      437.16      423.52     13.20 o 
   2   7  13        2.41      -10.03      9.03 o 
   3   7  13       38.80        5.10     10.66 o 
   4   7  13       45.94       80.06     12.82 o 
   5   7  13      252.26      246.57     16.69 o 
   6   7  13        4.55       -1.18     12.31 o 
   7   7  13      181.99      164.68     18.36 o 
   8   7  13        3.90        9.72     15.84 o 
   9   7  13       94.46      132.52     17.70 o 
   0   8  13       71.74       43.08     15.25 o 
   1   8  13      141.46      135.86     11.81 o 
   2   8  13        1.81        3.37     11.43 o 
   3   8  13        1.07      -12.93     11.55 o 
   4   8  13       37.00       26.16     17.70 o 
   5   8  13       62.55       62.46     13.78 o 
   6   8  13       68.63       81.26     16.64 o 
   7   8  13       12.60        5.16     18.22 o 
   1   9  13       14.93       32.66     12.82 o 
   2   9  13       79.63       75.32     15.88 o 
   3   9  13      336.89      331.65     18.52 o 
   4   9  13       48.23       33.49     14.91 o 
   0   0  14    28244.85    27896.19    539.58 o 
   1   0  14    17475.75    18261.37    328.16 o 
   2   0  14       79.45       79.70     10.34 o 
   3   0  14      309.12      297.72     14.15 o 
   4   0  14     3130.74     3440.21     52.13 o 
   5   0  14     2213.74     2031.01     33.60 o 
   6   0  14     7282.60     7480.60    152.49 o 
   7   0  14     1152.02     1134.79     22.66 o 
   8   0  14      343.90      323.53     16.35 o 
   9   0  14       63.41       64.63     21.21 o 
  10   0  14     1566.00     1443.80     50.51 o 
  11   0  14      703.67      654.12     46.76 o 
  12   0  14      905.80      750.28     52.31 o 
  13   0  14       65.17       21.40     32.76 o 
   1   1  14     8660.99     9196.95     86.81 o 
   2   1  14    16357.20    17175.46    178.08 o 
   3   1  14     5888.19     5942.21     60.33 o 
   4   1  14     1281.87     1093.86     26.64 o 
   5   1  14       16.45       13.71      5.79 o 
   6   1  14      178.11      171.51      7.84 o 
   7   1  14      531.99      512.77     12.30 o 
   8   1  14       11.48       22.21      8.36 o 
   9   1  14     1094.12     1089.52     36.03 o 
  10   1  14     2672.92     2516.52     61.85 o 
  11   1  14      290.12      298.32     23.31 o 
  12   1  14        3.87       10.17     31.97 o 
  13   1  14       50.15       64.19     25.96 o 
   0   2  14     9698.21    10484.31    118.40 o 
   1   2  14     5859.44     6109.31     59.15 o 
   2   2  14     1485.38     1353.10     18.54 o 
   3   2  14       23.72       33.27      6.24 o 
   4   2  14     1504.35     1647.78     21.46 o 
   5   2  14      111.57      118.38      7.23 o 
   6   2  14        8.62       19.09      6.35 o 
   7   2  14       39.37       67.68      8.79 o 
   8   2  14      133.68      149.05     13.99 o 
   9   2  14        0.02        5.97      9.06 o 
  10   2  14       64.29       79.39     19.83 o 
  11   2  14       83.39       55.78     18.56 o 
  12   2  14       32.08        8.31     21.27 o 
  13   2  14       14.97      -19.50     22.81 o 
   1   3  14        0.32       -5.26      4.79 o 
   2   3  14      874.71      883.06     12.85 o 
   3   3  14      283.09      279.87      7.78 o 
   4   3  14        7.28       18.86      6.37 o 
   5   3  14       37.23       35.67      6.84 o 
   6   3  14        3.94       -5.94      7.46 o 
   7   3  14      162.47      187.18     14.95 o 
   8   3  14        3.32       -3.34      9.02 o 
   9   3  14       55.91       34.93     10.25 o 
  10   3  14      156.56      165.93     14.82 o 
  11   3  14        0.68        4.55     15.63 o 
  12   3  14       73.94       76.19     22.91 o 
   0   4  14      563.17      550.58     15.32 o 
   1   4  14      168.86      177.25      8.82 o 
   2   4  14       82.78      112.65      6.72 o 
   3   4  14        7.35       -0.42      5.79 o 
   4   4  14       28.31       32.18      7.03 o 
   5   4  14       31.43       29.80      7.25 o 
   6   4  14      222.77      223.94     10.94 o 
   7   4  14       27.50       25.15     10.60 o 
   8   4  14      140.26      136.98     10.96 o 
   9   4  14       26.90       33.83     11.33 o 
  10   4  14        0.40        3.14     12.13 o 
  11   4  14       21.44       24.52     17.01 o 
  12   4  14        7.83       14.95     20.17 o 
   1   5  14      476.73      485.66     12.75 o 
   2   5  14     4701.23     4802.74     45.99 o 
   3   5  14      979.66      967.71     17.13 o 
   4   5  14      161.46      161.65      8.87 o 
   5   5  14       30.86       22.80      7.61 o 
   6   5  14      172.45      180.88     10.59 o 
   7   5  14        1.87        3.36      8.99 o 
   8   5  14      492.31      498.06     16.00 o 
   9   5  14       74.33       84.11     12.13 o 
  10   5  14        1.04        3.42     12.09 o 
  11   5  14        6.01       -9.76     13.67 o 
   0   6  14       15.39        3.43     11.83 o 
   1   6  14     1723.71     1598.75     22.04 o 
   2   6  14     6079.79     6011.99     63.40 o 
   3   6  14      306.71      302.54     12.03 o 
   4   6  14      707.58      694.68     16.32 o 
   5   6  14      106.01      110.16     11.28 o 
   6   6  14        5.75       14.79     10.41 o 
   7   6  14      152.37      150.96     12.77 o 
   8   6  14      746.77      775.03     22.14 o 
   9   6  14       60.54       56.07     14.10 o 
  10   6  14      353.03      378.15     25.30 o 
   1   7  14       14.84        5.23      9.42 o 
   2   7  14       58.87       73.78     10.18 o 
   3   7  14      300.10      290.30     13.93 o 
   4   7  14      196.58      219.16     14.24 o 
   5   7  14       14.93       -0.27     12.30 o 
   6   7  14      133.01      131.34     14.65 o 
   7   7  14      129.77      160.43     17.63 o 
   8   7  14      146.54      136.32     28.00 o 
   0   8  14      361.20      397.53     21.15 o 
   1   8  14       32.39       36.65     10.98 o 
   2   8  14       17.26        2.05     11.92 o 
   3   8  14        2.43       -4.62     11.99 o 
   4   8  14       68.48       34.71     13.89 o 
   5   8  14       96.94      119.46     14.73 o 
   6   8  14      613.34      662.57     31.04 o 
   1   9  14        5.74        5.82     13.84 o 
   2   9  14       45.01       43.66     13.72 o 
   3   9  14        3.20        3.16     14.44 o 
   1   1  15     4520.86     4642.00     46.99 o 
   2   1  15     6196.18     6699.80     73.66 o 
   3   1  15     3092.58     3155.16     37.89 o 
   4   1  15     2513.88     2448.81     28.03 o 
   5   1  15      381.21      336.59      9.89 o 
   6   1  15     1320.50     1330.71     20.55 o 
   7   1  15     1097.14     1069.46     17.99 o 
   8   1  15      200.69      215.77     13.16 o 
   9   1  15        8.88       15.47     21.02 o 
  10   1  15        2.59       -3.36     14.80 o 
  11   1  15      226.08      244.88     21.70 o 
  12   1  15       52.54       77.87     23.81 o 
  13   1  15      196.31      217.36     73.44 o 
   0   2  15    13237.92    14539.31    179.53 o 
   1   2  15       31.02       35.06      5.94 o 
   2   2  15     5518.01     5364.40     56.11 o 
   3   2  15      293.20      301.10     10.74 o 
   4   2  15     3264.42     3345.94     47.99 o 
   5   2  15      211.20      205.54     10.83 o 
   6   2  15     3972.14     3987.79     43.75 o 
   7   2  15     1186.20     1135.48     20.08 o 
   8   2  15     2505.94     2335.38     32.23 o 
   9   2  15      328.39      314.65     14.47 o 
  10   2  15      195.30      208.41     20.06 o 
  11   2  15      232.08      257.31     25.84 o 
  12   2  15       51.91       55.17     23.90 o 
   1   3  15       40.05       34.93      5.59 o 
   2   3  15     7772.00     7942.21     70.97 o 
   3   3  15     1726.41     1670.54     22.15 o 
   4   3  15     7209.82     7168.03     73.18 o 
   5   3  15      124.67      145.27      8.41 o 
   6   3  15        7.67        2.47      7.45 o 
   7   3  15       41.28       46.61      8.92 o 
   8   3  15      910.29      931.74     19.97 o 
   9   3  15      301.04      307.68     15.75 o 
  10   3  15      338.90      358.85     17.74 o 
  11   3  15      176.86      168.42     18.46 o 
  12   3  15       23.88       13.89     17.23 o 
   0   4  15     5326.10     5237.86     74.86 o 
   1   4  15      291.28      291.59     10.75 o 
   2   4  15      384.17      391.57      9.65 o 
   3   4  15      102.52      102.85      6.83 o 
   4   4  15     1267.61     1273.46     18.66 o 
   5   4  15      123.58      147.54      8.74 o 
   6   4  15     8082.89     7762.90    113.30 o 
   7   4  15        1.31       17.79      9.02 o 
   8   4  15      371.68      351.04     13.53 o 
   9   4  15      235.07      246.13     14.89 o 
  10   4  15       41.01       32.40     12.73 o 
  11   4  15      142.97      160.60     26.16 o 
   1   5  15      345.95      329.27     14.88 o 
   2   5  15     1737.82     1725.20     21.18 o 
   3   5  15        3.35        0.33      6.82 o 
   4   5  15     4069.52     3866.51     41.42 o 
   5   5  15        1.27       19.93      8.52 o 
   6   5  15        1.89        4.79      8.91 o 
   7   5  15       40.80       23.31      9.36 o 
   8   5  15      201.56      210.05     17.41 o 
   9   5  15        1.17      -16.61     11.07 o 
  10   5  15      322.03      365.91     16.16 o 
  11   5  15       62.71       60.62     15.04 o 
   0   6  15       70.22       95.03     14.08 o 
   1   6  15       23.69       22.48      8.94 o 
   2   6  15      900.22      875.65     16.57 o 
   3   6  15        2.85       10.32      9.10 o 
   4   6  15        2.60       10.74      9.25 o 
   5   6  15        0.19      -10.08      9.86 o 
   6   6  15       72.25       90.62     15.65 o 
   7   6  15        9.91       12.10     11.10 o 
   8   6  15       19.11       37.49     13.41 o 
   9   6  15        1.28       -8.19     13.55 o 
  10   6  15       18.81       33.73     14.79 o 
   1   7  15       14.90       23.36     10.04 o 
   2   7  15        1.21       16.72     10.84 o 
   3   7  15      109.78      127.47     12.73 o 
   4   7  15        4.63       -5.44     11.66 o 
   5   7  15        0.48       12.05     12.86 o 
   6   7  15       86.81       80.64     13.35 o 
   7   7  15       25.52       24.69     15.72 o 
   8   7  15       66.22       82.04     16.85 o 
   0   8  15       18.11       15.34     15.59 o 
   1   8  15        2.43       -6.74     12.16 o 
   2   8  15       21.01       22.21     12.76 o 
   3   8  15       19.83       14.95     13.24 o 
   4   8  15       27.82       32.78     14.50 o 
   5   8  15       26.93        4.52     14.16 o 
   6   8  15      100.52       89.35     17.40 o 
   1   9  15        1.64       12.32     13.54 o 
   2   9  15       81.31       94.41     14.19 o 
   3   9  15        4.91        8.32     14.43 o 
   0   0  16     6750.98     6561.33    137.84 o 
   1   0  16       80.27       71.50     10.46 o 
   2   0  16    10962.22    10812.63    208.46 o 
   3   0  16     2746.94     2853.57     59.68 o 
   4   0  16    10965.70    11592.06    160.37 o 
   5   0  16      796.35      748.26     18.43 o 
   6   0  16     2865.48     2815.69     45.18 o 
   7   0  16       16.91       10.14     11.62 o 
   8   0  16     1646.68     1665.54     39.01 o 
   9   0  16     1071.89     1048.40     92.60 o 
  10   0  16      159.16      198.41     60.23 o 
  11   0  16        3.89       -3.91     42.67 o 
  12   0  16       74.49       -2.11     29.85 o 
   1   1  16     1017.44      929.32     14.99 o 
   2   1  16     2408.76     2163.46     29.52 o 
   3   1  16      750.86      665.53     15.25 o 
   4   1  16    10599.77    10823.00    106.19 o 
   5   1  16     1828.63     1733.89     24.47 o 
   6   1  16       38.02       46.22      7.07 o 
   7   1  16       38.26       49.68      7.63 o 
   8   1  16     1492.98     1504.82     48.19 o 
   9   1  16        1.84        7.08     14.20 o 
  10   1  16        5.37       29.87     15.75 o 
  11   1  16      141.64      171.68     23.48 o 
  12   1  16       27.16       14.89     35.00 o 
   0   2  16     2013.30     1763.04     29.77 o 
   1   2  16      792.60      699.44     12.88 o 
   2   2  16      540.79      504.86     11.72 o 
   3   2  16      290.84      302.85      9.51 o 
   4   2  16       85.91       80.56      7.35 o 
   5   2  16      241.10      247.04      9.36 o 
   6   2  16     1221.71     1202.06     18.85 o 
   7   2  16      230.38      251.83     11.13 o 
   8   2  16      543.38      568.37     15.77 o 
   9   2  16       38.68       59.51     12.78 o 
  10   2  16      164.14      164.43     20.42 o 
  11   2  16       77.05       79.09     19.97 o 
  12   2  16       30.37       24.28     19.88 o 
   1   3  16      149.02      157.33      8.97 o 
   2   3  16        6.67        5.30      5.64 o 
   3   3  16     1438.17     1421.88     20.54 o 
   4   3  16       89.05      101.35      8.12 o 
   5   3  16      867.38      880.00     16.42 o 
   6   3  16      191.27      195.89     10.79 o 
   7   3  16      856.35      860.20     18.62 o 
   8   3  16      362.68      351.74     13.73 o 
   9   3  16        1.06        9.70     10.42 o 
  10   3  16       90.08      116.54     17.29 o 
  11   3  16       16.49        7.91     25.66 o 
  12   3  16        0.14       22.11     20.60 o 
   0   4  16      743.11      771.01     19.44 o 
   1   4  16      279.65      288.02      8.95 o 
   2   4  16      242.44      276.79      8.90 o 
   3   4  16      238.95      277.50      9.23 o 
   4   4  16      420.41      452.11     12.47 o 
   5   4  16      393.86      355.48     10.99 o 
   6   4  16      256.29      246.74     12.40 o 
   7   4  16       10.61        9.19      9.62 o 
   8   4  16      179.21      174.21     12.33 o 
   9   4  16       79.89       60.89     12.51 o 
  10   4  16       22.10        3.10     14.75 o 
  11   4  16       11.13       -1.93     16.92 o 
   1   5  16       31.56       42.61      7.80 o 
   2   5  16      388.42      399.35     10.71 o 
   3   5  16     1963.84     1971.70     25.60 o 
   4   5  16     1320.10     1224.45     19.45 o 
   5   5  16      138.65      150.66     12.04 o 
   6   5  16       49.25       45.19      9.60 o 
   7   5  16       23.52       49.96     10.13 o 
   8   5  16      223.85      244.98     16.98 o 
   9   5  16       75.50       69.52     12.26 o 
  10   5  16      363.01      374.58     17.03 o 
   0   6  16     8771.50     8593.46    123.83 o 
   1   6  16      187.25      213.08     10.32 o 
   2   6  16      523.89      513.69     13.36 o 
   3   6  16       40.77       51.86      9.95 o 
   4   6  16        4.34        8.36      9.56 o 
   5   6  16       79.41       75.80     11.66 o 
   6   6  16      887.93      877.92     20.95 o 
   7   6  16      249.36      246.44     14.27 o 
   8   6  16        0.86        2.43     13.63 o 
   9   6  16        1.36       14.88     16.90 o 
   1   7  16       10.43       20.99     10.36 o 
   2   7  16     1167.47     1130.28     24.70 o 
   3   7  16       16.98       34.88     11.83 o 
   4   7  16      363.37      366.08     17.92 o 
   5   7  16        1.64       -3.23     12.95 o 
   6   7  16        0.01       -6.02     18.41 o 
   7   7  16       42.86       17.83     15.23 o 
   8   7  16       46.99       53.92     17.01 o 
   0   8  16      186.51      189.66     19.09 o 
   1   8  16       11.43        9.39     12.66 o 
   2   8  16      130.06      158.11     14.65 o 
   3   8  16        1.57      -10.70     13.18 o 
   4   8  16      213.54      252.95     16.91 o 
   5   8  16        1.47       25.38     14.62 o 
   6   8  16        4.17       16.17     16.49 o 
   1   9  16       32.95       25.21     13.79 o 
   2   9  16        5.16        7.33     14.83 o 
   1   1  17      196.51      164.56      7.86 o 
   2   1  17     2705.60     3005.53     39.88 o 
   3   1  17     1188.07     1150.06     19.41 o 
   4   1  17      438.55      442.17     11.37 o 
   5   1  17      767.62      750.34     15.70 o 
   6   1  17      541.95      577.54     13.80 o 
   7   1  17      591.78      566.42     13.86 o 
   8   1  17      193.90      181.11     15.55 o 
   9   1  17      449.64      443.31     22.31 o 
  10   1  17        5.04       45.15     17.18 o 
  11   1  17       76.84       92.80     21.91 o 
  12   1  17       69.65       44.37     25.22 o 
   0   2  17     7018.77     7273.12     94.70 o 
   1   2  17     5089.10     5124.09     55.27 o 
   2   2  17      270.71      265.82     10.35 o 
   3   2  17      318.20      339.46     12.93 o 
   4   2  17       48.40       46.15      5.71 o 
   5   2  17     1544.51     1477.19     24.53 o 
   6   2  17     4051.81     3899.29     43.80 o 
   7   2  17      128.90      124.06     10.06 o 
   8   2  17      799.91      810.65     22.34 o 
   9   2  17       54.15       62.11     14.42 o 
  10   2  17      101.34       93.47     21.60 o 
  11   2  17      154.66      149.40     24.07 o 
  12   2  17        9.05       26.31     20.93 o 
   1   3  17     1351.41     1340.10     17.52 o 
   2   3  17     1672.49     1666.42     22.00 o 
   3   3  17     3259.54     3164.29     36.91 o 
   4   3  17     2149.54     2040.50     26.75 o 
   5   3  17      772.31      689.51     15.09 o 
   6   3  17       76.19       73.16     10.84 o 
   7   3  17        9.06       19.87      9.65 o 
   8   3  17      535.38      542.93     15.96 o 
   9   3  17      826.59      812.65     22.50 o 
  10   3  17      204.15      218.06     19.87 o 
  11   3  17        2.92      -15.51     17.69 o 
  12   3  17       23.13       43.49     22.47 o 
   0   4  17      890.14      860.46     20.58 o 
   1   4  17     6899.55     6948.17     63.74 o 
   2   4  17     1690.21     1607.01     20.36 o 
   3   4  17       30.81       30.58      6.84 o 
   4   4  17     3395.81     3254.16     36.33 o 
   5   4  17       14.97        0.31      7.91 o 
   6   4  17      163.78      162.83     14.86 o 
   7   4  17      108.85      132.08     12.08 o 
   8   4  17     1204.23     1142.30     22.66 o 
   9   4  17       66.94       61.12     12.69 o 
  10   4  17      190.49      192.96     16.91 o 
  11   4  17        0.52        2.96     28.10 o 
   1   5  17      843.63      803.34     21.07 o 
   2   5  17      960.09      976.17     16.33 o 
   3   5  17      301.51      322.61     12.06 o 
   4   5  17        9.35       26.27      8.54 o 
   5   5  17      283.38      277.07     11.85 o 
   6   5  17       33.38       26.01      9.83 o 
   7   5  17       10.18        0.09      9.87 o 
   8   5  17       76.35       95.95     11.59 o 
   9   5  17       70.42       94.49     12.98 o 
  10   5  17        0.52       12.28     13.80 o 
   0   6  17     3883.61     3750.01     77.98 o 
   1   6  17       24.25       26.39      8.84 o 
   2   6  17       14.05       27.64      9.70 o 
   3   6  17       93.55       95.31     10.32 o 
   4   6  17       12.43       15.59     10.18 o 
   5   6  17        5.55       11.66     10.89 o 
   6   6  17       93.84       91.28     15.55 o 
   7   6  17       30.14       34.38     12.11 o 
   8   6  17       13.20       -8.75     13.39 o 
   9   6  17       11.64       19.62     14.31 o 
   1   7  17       71.47       61.64     11.04 o 
   2   7  17        0.27       -1.50     11.62 o 
   3   7  17       12.21        5.47     11.82 o 
   4   7  17       46.72       51.64     15.63 o 
   5   7  17       64.17       41.27     13.93 o 
   6   7  17       21.00        3.31     13.87 o 
   7   7  17        4.49        2.39     16.43 o 
   8   7  17       45.67       39.83     16.80 o 
   0   8  17        1.65       12.90     16.29 o 
   1   8  17      224.85      259.77     21.27 o 
   2   8  17       45.61       32.12     13.78 o 
   3   8  17        9.40        7.62     13.81 o 
   4   8  17      230.79      220.45     17.23 o 
   5   8  17       16.32       26.87     14.86 o 
   0   0  18     6817.20     7455.07    181.89 o 
   1   0  18     8313.77     8304.63    121.68 o 
   2   0  18     1265.65     1253.64     33.20 o 
   3   0  18       80.81      101.58      9.93 o 
   4   0  18      473.51      447.77     22.76 o 
   5   0  18     1528.38     1511.96     28.90 o 
   6   0  18       30.85       28.74     12.89 o 
   7   0  18     6630.56     6661.08    116.34 o 
   8   0  18     1356.39     1229.76     46.91 o 
   9   0  18      794.31      832.45     43.59 o 
  10   0  18       30.95       48.73     26.34 o 
  11   0  18       71.96       86.17     28.05 o 
  12   0  18       17.49       18.49     34.34 o 
   1   1  18      217.92      209.99     10.36 o 
   2   1  18        6.84       20.97      7.74 o 
   3   1  18     8968.16     8594.28     93.77 o 
   4   1  18     1068.30     1039.05     16.34 o 
   5   1  18     1016.62      993.46     22.50 o 
   6   1  18      533.60      510.18     14.73 o 
   7   1  18      261.30      291.83     12.84 o 
   8   1  18       47.99       60.54     12.59 o 
   9   1  18      591.48      604.00     51.33 o 
  10   1  18       87.84       82.23     18.11 o 
  11   1  18        4.77        4.70     20.49 o 
  12   1  18        4.15       -7.00     25.31 o 
   0   2  18      236.74      241.52     19.31 o 
   1   2  18     3493.33     3537.38     40.85 o 
   2   2  18      153.26      129.01      9.04 o 
   3   2  18     1180.10     1174.23     20.41 o 
   4   2  18      693.92      666.44     12.96 o 
   5   2  18     2665.50     2627.87     34.59 o 
   6   2  18       90.94      123.11      9.53 o 
   7   2  18      169.73      179.93     11.69 o 
   8   2  18       90.30       82.48     13.42 o 
   9   2  18       92.57      100.13     14.21 o 
  10   2  18       30.39        9.64     17.00 o 
  11   2  18       86.27       70.72     21.73 o 
  12   2  18       24.98       21.65     22.41 o 
   1   3  18      555.17      545.27     16.86 o 
   2   3  18       19.49       21.24      7.30 o 
   3   3  18       61.61       75.58      8.19 o 
   4   3  18      247.58      235.86     10.11 o 
   5   3  18     1487.71     1381.08     21.69 o 
   6   3  18        0.65       -7.54      8.93 o 
   7   3  18      580.66      632.54     16.74 o 
   8   3  18      598.17      609.76     17.84 o 
   9   3  18      103.50      116.03     14.36 o 
  10   3  18      267.28      259.72     20.75 o 
  11   3  18       30.79       38.74     20.55 o 
   0   4  18     1441.15     1454.11     27.55 o 
   1   4  18     1805.50     1732.70     21.62 o 
   2   4  18      925.34      847.53     14.79 o 
   3   4  18      226.81      243.59     10.56 o 
   4   4  18        0.83       12.75      8.36 o 
   5   4  18       87.89      113.01      9.19 o 
   6   4  18      173.57      164.66     11.46 o 
   7   4  18      219.74      201.03     17.98 o 
   8   4  18        3.14       18.18     13.19 o 
   9   4  18        0.55        6.60     12.51 o 
  10   4  18       37.09       56.56     16.12 o 
  11   4  18       21.97        3.76     18.35 o 
   1   5  18      904.07      919.54     16.91 o 
   2   5  18       38.79       70.25      8.11 o 
   3   5  18      780.44      707.28     15.32 o 
   4   5  18       12.14        3.73      8.45 o 
   5   5  18      377.94      371.23     15.19 o 
   6   5  18        2.12       -1.50     11.13 o 
   7   5  18      297.58      345.88     15.81 o 
   8   5  18        1.10       -7.00     10.84 o 
   9   5  18      130.76      170.09     14.46 o 
  10   5  18        9.44       10.89     14.89 o 
   0   6  18      154.94      198.18     16.24 o 
   1   6  18      596.60      653.33     15.20 o 
   2   6  18        5.93        6.26      9.90 o 
   3   6  18       59.10       44.52     10.93 o 
   4   6  18       22.61       25.45     10.27 o 
   5   6  18      615.44      620.24     19.79 o 
   6   6  18       17.32       33.18     12.17 o 
   7   6  18       23.55       22.39     12.40 o 
   8   6  18       55.47       50.11     14.58 o 
   9   6  18       27.71       21.98     14.83 o 
   1   7  18       61.23       55.43     12.36 o 
   2   7  18       80.07       75.31     12.76 o 
   3   7  18      489.94      549.39     18.26 o 
   4   7  18      174.30      177.56     15.45 o 
   5   7  18      180.69      173.22     16.10 o 
   6   7  18       15.20       25.49     13.78 o 
   7   7  18       27.42       29.99     16.44 o 
   0   8  18      132.67      152.23     24.25 o 
   1   8  18       46.37       70.71     13.92 o 
   2   8  18        0.34        5.14     12.97 o 
   3   8  18        2.83       -7.83     14.05 o 
   4   8  18       90.34       95.07     15.67 o 
   5   8  18        6.36       15.35     14.65 o 
   1   1  19     4571.27     4683.10     51.97 o 
   2   1  19     2950.03     2924.78     38.04 o 
   3   1  19       83.94       92.29      8.98 o 
   4   1  19      925.52      846.15     15.19 o 
   5   1  19      202.69      206.87     11.66 o 
   6   1  19       55.54       64.98      8.63 o 
   7   1  19     1004.23     1042.49     22.47 o 
   8   1  19        8.67        4.55     12.26 o 
   9   1  19        1.89       -0.52     15.62 o 
  10   1  19       82.85       73.15     27.61 o 
  11   1  19      114.51      130.14     26.44 o 
  12   1  19        0.08       30.47     25.54 o 
   0   2  19     4221.46     4079.82    115.02 o 
   1   2  19     4822.86     4856.05     91.13 o 
   2   2  19       43.55       50.65      8.83 o 
   3   2  19        4.92       -1.05      8.07 o 
   4   2  19        4.66       -0.55      8.09 o 
   5   2  19      471.85      474.35     13.61 o 
   6   2  19     2719.36     2838.88     37.28 o 
   7   2  19       87.90       88.77     11.27 o 
   8   2  19        8.30       26.51     12.38 o 
   9   2  19        0.17       -0.59     13.31 o 
  10   2  19      651.57      602.98     26.44 o 
  11   2  19      399.52      433.45     29.32 o 
  12   2  19       34.94       34.81     31.83 o 
   1   3  19      900.55      833.08     15.49 o 
   2   3  19     3283.05     3138.70     37.62 o 
   3   3  19     2837.80     2834.53     34.77 o 
   4   3  19     1776.23     1676.28     24.23 o 
   5   3  19       13.11       -0.43      8.60 o 
   6   3  19      432.63      451.87     14.80 o 
   7   3  19        5.17        6.97     10.24 o 
   8   3  19      128.64      136.32     12.55 o 
   9   3  19      407.86      429.05     20.22 o 
  10   3  19      442.62      481.41     28.62 o 
  11   3  19       86.82       70.31     22.91 o 
   0   4  19       49.34       50.14     10.74 o 
   1   4  19     1151.46     1077.87     16.79 o 
   2   4  19     2322.53     2197.77     25.65 o 
   3   4  19       38.22       60.12      8.70 o 
   4   4  19      880.30      897.54     17.93 o 
   5   4  19       13.36       20.72      8.82 o 
   6   4  19      197.70      188.52     12.34 o 
   7   4  19      398.80      412.64     15.30 o 
   8   4  19      933.76      934.84     22.06 o 
   9   4  19      255.98      255.85     18.00 o 
  10   4  19       65.65       59.63     18.32 o 
   1   5  19        8.60       13.03      8.37 o 
   2   5  19      374.13      386.71     12.46 o 
   3   5  19      312.12      347.71     14.34 o 
   4   5  19      182.15      215.33     11.07 o 
   5   5  19       14.67       15.56     10.00 o 
   6   5  19       14.78       -3.69      9.94 o 
   7   5  19       63.04       65.75     11.54 o 
   8   5  19        9.75       10.13     11.13 o 
   9   5  19       51.13       71.21     13.79 o 
  10   5  19        9.45       12.88     16.49 o 
   0   6  19      912.65      867.53     27.06 o 
   1   6  19        2.76        6.53      9.49 o 
   2   6  19        8.71        4.51     10.15 o 
   3   6  19       33.44       50.77     11.90 o 
   4   6  19       11.01        5.19     11.72 o 
   5   6  19      128.60      125.63     13.39 o 
   6   6  19      106.15      142.87     13.36 o 
   7   6  19       20.65       27.14     13.04 o 
   8   6  19        1.91       -1.98     13.78 o 
   1   7  19        0.05       28.43     12.61 o 
   2   7  19       55.41       55.93     13.24 o 
   3   7  19      140.83      120.26     14.81 o 
   4   7  19       13.09       11.38     14.26 o 
   5   7  19       88.66      124.23     15.26 o 
   6   7  19        1.36       -5.31     14.14 o 
   7   7  19        0.05      -10.28     16.42 o 
   0   8  19        1.42        4.56     21.44 o 
   1   8  19      287.91      214.21     16.12 o 
   2   8  19      177.39      173.55     15.57 o 
   3   8  19        5.92      -12.60     14.45 o 
   4   8  19       76.02       72.23     15.80 o 
   0   0  20    18018.35    20347.98    401.52 o 
   1   0  20      934.94      929.15     49.61 o 
   2   0  20     4824.22     4283.46     80.39 o 
   3   0  20      740.33      749.61     21.50 o 
   4   0  20     4614.22     4723.58     72.55 o 
   5   0  20      517.36      577.67     20.82 o 
   6   0  20     2402.86     2297.71     53.01 o 
   7   0  20      378.09      394.50     21.84 o 
   8   0  20     1197.54     1220.02     50.20 o 
   9   0  20      151.38      141.10     26.47 o 
  10   0  20      221.22      228.90     30.27 o 
  11   0  20       25.21       62.02     29.01 o 
  12   0  20       78.41      113.60     38.04 o 
   1   1  20     1743.62     1766.66     25.31 o 
   2   1  20    10439.50    10731.13    116.48 o 
   3   1  20      698.40      683.57     16.16 o 
   4   1  20     2829.69     2604.29     36.90 o 
   5   1  20        0.18       14.33      8.43 o 
   6   1  20      204.92      190.10     10.44 o 
   7   1  20       92.49      112.85     13.63 o 
   8   1  20      295.21      309.20     16.87 o 
   9   1  20      151.82      144.85     25.21 o 
  10   1  20      421.25      425.13     34.55 o 
  11   1  20        1.66      -14.27     21.38 o 
  12   1  20       40.78       46.15     27.08 o 
   0   2  20     5089.87     4815.27     92.51 o 
   1   2  20      120.61      127.03      9.87 o 
   2   2  20       53.67       37.00      8.84 o 
   3   2  20      238.51      219.91     11.26 o 
   4   2  20       27.28       38.63      8.99 o 
   5   2  20      921.50      846.92     22.48 o 
   6   2  20     3254.84     3250.78     41.82 o 
   7   2  20      121.39      134.30     14.47 o 
   8   2  20      467.11      429.79     24.78 o 
   9   2  20       14.50        1.63     17.44 o 
  10   2  20      108.52      142.56     20.10 o 
  11   2  20       12.06       26.46     21.95 o 
   1   3  20      275.42      273.64     10.54 o 
   2   3  20        3.26        7.12      7.94 o 
   3   3  20       61.05       60.58      9.23 o 
   4   3  20      367.67      332.99     22.08 o 
   5   3  20       16.62       15.69      9.02 o 
   6   3  20       62.26       43.81     10.57 o 
   7   3  20       83.05       59.91     11.39 o 
   8   3  20       69.14       69.05     13.70 o 
   9   3  20       13.20       13.99     15.02 o 
  10   3  20      638.86      699.34     32.06 o 
  11   3  20        0.61       -8.33     21.22 o 
   0   4  20      104.57       82.02     12.03 o 
   1   4  20       25.09       17.58      7.78 o 
   2   4  20     1206.73     1130.91     19.23 o 
   3   4  20        6.15        9.26      8.63 o 
   4   4  20      232.21      190.88     11.47 o 
   5   4  20       47.71       69.72      9.65 o 
   6   4  20       79.25       90.67     11.44 o 
   7   4  20       35.13       49.98     11.35 o 
   8   4  20      513.70      524.49     32.02 o 
   9   4  20       27.87       12.88     15.04 o 
  10   4  20      116.34      146.99     17.66 o 
   1   5  20        4.19       10.31     10.40 o 
   2   5  20      301.64      302.64     12.22 o 
   3   5  20       80.86       99.00      9.99 o 
   4   5  20      592.11      610.56     15.37 o 
   5   5  20        5.12       10.15     10.36 o 
   6   5  20       18.77       -1.27     10.71 o 
   7   5  20       28.06       35.53     11.37 o 
   8   5  20      129.18      133.83     13.27 o 
   9   5  20      197.23      188.82     21.43 o 
   0   6  20     1415.90     1488.99     35.25 o 
   1   6  20       33.39       41.21     10.86 o 
   2   6  20        4.49       13.94     10.61 o 
   3   6  20       14.27       23.12     10.79 o 
   4   6  20       14.15       10.80     11.88 o 
   5   6  20      256.45      269.20     26.08 o 
   6   6  20     1535.28     1456.27     28.17 o 
   7   6  20       18.04      -19.05     12.70 o 
   8   6  20        8.39       24.66     14.83 o 
   1   7  20        3.23       -2.50     12.94 o 
   2   7  20     1191.94     1151.49     25.95 o 
   3   7  20        1.14      -11.21     12.74 o 
   4   7  20      364.26      358.73     21.40 o 
   5   7  20       44.23       13.08     16.30 o 
   6   7  20        8.58       -3.74     14.73 o 
   0   8  20        6.89       14.75     22.51 o 
   1   8  20       28.27       24.00     15.50 o 
   2   8  20      683.05      663.62     38.27 o 
   3   8  20       10.21       33.10     15.49 o 
   4   8  20      205.40      191.83     17.93 o 
   1   1  21      856.43      827.03     17.12 o 
   2   1  21      374.95      368.10     15.30 o 
   3   1  21      837.73      864.31     18.64 o 
   4   1  21     2063.29     2007.48     29.49 o 
   5   1  21     1353.74     1314.66     22.88 o 
   6   1  21      733.16      702.44     19.63 o 
   7   1  21      739.76      746.27     22.93 o 
   8   1  21      175.47      206.73     16.74 o 
   9   1  21        1.96       16.62     18.50 o 
  10   1  21        7.10       19.99     18.62 o 
  11   1  21      277.59      271.09     26.53 o 
   0   2  21     2701.63     2632.31     42.62 o 
   1   2  21       40.12       41.23      8.69 o 
   2   2  21      726.04      698.61     17.01 o 
   3   2  21     1027.69     1001.20     20.33 o 
   4   2  21     2446.90     2439.16     34.25 o 
   5   2  21      241.07      210.26     14.08 o 
   6   2  21     3534.39     3432.39     44.16 o 
   7   2  21       84.74       75.79     14.64 o 
   8   2  21      179.88      187.97     16.09 o 
   9   2  21       80.33       62.89     19.02 o 
  10   2  21       18.25       26.33     18.43 o 
  11   2  21       29.61       32.27     22.41 o 
   1   3  21       10.72       -0.62      8.41 o 
   2   3  21     1158.02     1088.70     20.18 o 
   3   3  21     2670.98     2605.26     33.83 o 
   4   3  21     6343.07     6081.14     65.89 o 
   5   3  21      272.06      268.65     15.26 o 
   6   3  21       31.16       32.89     10.42 o 
   7   3  21      102.84       69.23     12.55 o 
   8   3  21      435.24      479.77     20.89 o 
   9   3  21       26.80       16.24     17.32 o 
  10   3  21       85.97       96.60     21.99 o 
  11   3  21        3.96      -21.81     20.80 o 
   0   4  21     3197.39     3064.42     47.94 o 
   1   4  21      835.30      851.53     15.94 o 
   2   4  21      685.08      645.22     15.07 o 
   3   4  21      112.88      114.23     10.10 o 
   4   4  21      219.24      244.70     12.68 o 
   5   4  21       64.71       73.56     12.23 o 
   6   4  21      809.63      832.62     20.29 o 
   7   4  21      428.74      424.88     16.07 o 
   8   4  21      426.57      419.83     16.95 o 
   9   4  21       38.62       68.14     15.41 o 
  10   4  21       43.67       52.41     20.09 o 
   1   5  21       17.53       12.13      9.26 o 
   2   5  21     1207.16     1155.50     20.30 o 
   3   5  21      229.82      242.59     11.93 o 
   4   5  21      321.85      342.51     13.22 o 
   5   5  21        8.71        5.51     10.68 o 
   6   5  21       92.33      109.61     12.50 o 
   7   5  21       36.98       48.60     11.80 o 
   8   5  21      288.09      307.31     15.16 o 
   9   5  21        1.30       -0.81     16.96 o 
   0   6  21      273.53      262.45     19.03 o 
   1   6  21       37.48       34.04     11.56 o 
   2   6  21       14.82       20.69     11.23 o 
   3   6  21       25.04       21.73     13.53 o 
   4   6  21       91.39       98.24     13.41 o 
   5   6  21        3.35       14.40     12.48 o 
   6   6  21       37.18       53.01     13.95 o 
   7   6  21       35.04       19.28     13.67 o 
   8   6  21        0.65        7.98     15.03 o 
   1   7  21       41.49       61.21     14.10 o 
   2   7  21        3.85      -12.18     12.94 o 
   3   7  21       52.78       63.16     14.71 o 
   4   7  21        6.36       -1.01     14.67 o 
   5   7  21       40.79       47.00     15.05 o 
   6   7  21        1.81        2.39     15.07 o 
   0   8  21      449.84      400.34     42.55 o 
   1   8  21        0.67      -23.20     15.47 o 
   2   8  21       44.27       36.30     14.60 o 
   3   8  21        1.78       10.20     15.60 o 
   0   0  22     3758.69     3947.72     93.08 o 
   1   0  22     5132.58     4968.04     79.40 o 
   2   0  22        2.92      -18.23     14.41 o 
   3   0  22       14.90      -12.65     10.06 o 
   4   0  22      121.00      113.91     12.55 o 
   5   0  22      467.20      498.81     63.33 o 
   6   0  22     1375.00     1339.46     39.05 o 
   7   0  22      197.05      183.13     25.85 o 
   8   0  22      281.50      281.57     30.95 o 
   9   0  22        1.65      -16.35     25.92 o 
  10   0  22       91.40      115.80     29.02 o 
  11   0  22        0.79       35.34     29.24 o 
   1   1  22      718.67      671.14     15.97 o 
   2   1  22      785.17      780.35     20.53 o 
   3   1  22     2881.83     2791.44     37.99 o 
   4   1  22      664.86      599.78     19.26 o 
   5   1  22      348.75      322.29     17.13 o 
   6   1  22       21.94       60.42     16.19 o 
   7   1  22       35.32       23.35     13.85 o 
   8   1  22     1095.20     1063.30     28.12 o 
   9   1  22      450.61      514.64     26.64 o 
  10   1  22       30.59       42.64     19.53 o 
  11   1  22       17.71       23.56     22.62 o 
   0   2  22       11.00        8.49     10.47 o 
   1   2  22     1604.21     1491.18     25.60 o 
   2   2  22     1166.52     1056.20     21.76 o 
   3   2  22       66.85       59.77     10.29 o 
   4   2  22      996.58      938.35     25.90 o 
   5   2  22        5.63        3.94      9.79 o 
   6   2  22       14.13       13.37     10.17 o 
   7   2  22       10.63       44.16     17.10 o 
   8   2  22      167.77      215.66     25.42 o 
   9   2  22      316.82      309.37     25.01 o 
  10   2  22      121.36      156.18     20.96 o 
  11   2  22        7.82       -6.96     22.54 o 
   1   3  22      319.52      344.44     12.58 o 
   2   3  22       18.89       18.23      9.26 o 
   3   3  22      490.00      518.37     21.02 o 
   4   3  22        0.25       12.75     10.05 o 
   5   3  22       16.23       12.05     10.02 o 
   6   3  22       65.71       71.26     12.32 o 
   7   3  22        0.99       -0.08     11.90 o 
   8   3  22        3.53       -7.95     14.58 o 
   9   3  22       81.50       66.69     16.37 o 
  10   3  22       74.03       77.54     41.19 o 
   0   4  22      689.50      646.82     24.58 o 
   1   4  22      324.80      313.89     12.26 o 
   2   4  22      109.92      117.09     10.43 o 
   3   4  22      293.22      307.31     12.44 o 
   4   4  22       65.83       35.00      9.80 o 
   5   4  22       68.48       67.01     11.24 o 
   6   4  22      170.41      180.30     13.97 o 
   7   4  22        1.32      -15.14     11.91 o 
   8   4  22      217.40      240.85     17.41 o 
   9   4  22        9.33       18.52     14.90 o 
  10   4  22        9.49        6.96     22.10 o 
   1   5  22      276.86      260.79     13.43 o 
   2   5  22      451.13      475.34     18.29 o 
   3   5  22       56.25       69.72     10.24 o 
   4   5  22      169.24      163.48     12.64 o 
   5   5  22      259.27      307.84     14.49 o 
   6   5  22        0.43       -9.26     11.44 o 
   7   5  22       33.82       42.24     12.50 o 
   8   5  22       52.65       77.63     12.97 o 
   9   5  22      186.29      215.79     20.25 o 
   0   6  22      237.25      245.25     40.25 o 
   1   6  22      656.64      658.08     18.02 o 
   2   6  22      371.19      392.87     15.62 o 
   3   6  22       55.07       43.36     12.08 o 
   4   6  22      402.81      415.85     18.08 o 
   5   6  22       82.19       99.50     13.85 o 
   6   6  22        8.63       11.63     13.16 o 
   7   6  22        8.78        7.00     13.00 o 
   1   7  22      100.11      122.12     15.17 o 
   2   7  22       66.84       81.45     14.30 o 
   3   7  22       93.43      113.76     18.23 o 
   4   7  22        6.30       28.25     15.51 o 
   5   7  22      175.32      182.36     17.64 o 
   0   8  22      727.39      669.81     34.78 o 
   1   8  22       60.58       99.18     17.68 o 
   2   8  22      144.54      147.43     16.37 o 
   1   1  23      380.48      394.10     14.40 o 
   2   1  23       65.61       78.55     10.98 o 
   3   1  23      973.49      895.90     17.88 o 
   4   1  23        4.83       20.16      9.91 o 
   5   1  23        6.06       24.50      9.79 o 
   6   1  23       29.42       35.01     12.09 o 
   7   1  23       85.95      127.74     16.11 o 
   8   1  23      138.83      146.05     22.42 o 
   9   1  23       81.70       71.57     20.73 o 
  10   1  23       23.42       29.56     19.56 o 
  11   1  23       22.09       51.44     24.75 o 
   0   2  23     4010.90     3743.66     56.47 o 
   1   2  23     5709.14     5459.38     82.79 o 
   2   2  23      357.99      338.04     18.90 o 
   3   2  23      167.99      199.01     12.37 o 
   4   2  23      477.10      450.21     14.93 o 
   5   2  23      293.18      319.11     15.02 o 
   6   2  23       20.68        5.82     12.11 o 
   7   2  23     1002.60      975.99     27.62 o 
   8   2  23       35.02       62.46     15.31 o 
   9   2  23        0.33       26.88     19.28 o 
  10   2  23      111.53      132.79     21.88 o 
   1   3  23      792.43      767.10     18.30 o 
   2   3  23      141.90      140.08     11.13 o 
   3   3  23     2403.11     2325.59     34.74 o 
   4   3  23      168.70      165.86     12.37 o 
   5   3  23      585.32      534.98     16.83 o 
   6   3  23      358.72      383.81     16.73 o 
   7   3  23      249.32      290.89     30.89 o 
   8   3  23        4.42      -10.18     14.68 o 
   9   3  23      233.19      263.82     24.61 o 
  10   3  23       72.45       57.74     22.81 o 
   0   4  23      611.35      615.60     24.38 o 
   1   4  23     1113.01     1182.61     20.99 o 
   2   4  23      180.94      194.73     11.56 o 
   3   4  23       24.87       14.29     11.17 o 
   4   4  23      143.51      160.25     11.61 o 
   5   4  23     1307.03     1233.59     23.41 o 
   6   4  23      132.71      121.51     12.68 o 
   7   4  23      169.72      196.02     14.44 o 
   8   4  23      579.77      604.19     22.14 o 
   9   4  23       47.99       45.46     17.97 o 
   1   5  23       95.39      117.62     12.19 o 
   2   5  23       16.84       13.12      9.98 o 
   3   5  23      545.09      560.48     17.34 o 
   4   5  23        1.95        2.47     10.46 o 
   5   5  23      251.25      258.54     14.41 o 
   6   5  23       34.46       16.73     12.26 o 
   7   5  23      100.70      122.73     13.43 o 
   8   5  23       56.43       99.64     16.78 o 
   0   6  23       35.98       58.41     20.68 o 
   1   6  23       32.19       13.55     11.73 o 
   2   6  23        4.46      -11.27     11.85 o 
   3   6  23       28.27       22.75     12.35 o 
   4   6  23       35.74       61.89     13.77 o 
   5   6  23        2.20       29.59     13.53 o 
   6   6  23       12.64       14.99     14.60 o 
   7   6  23        0.91       -7.78     14.02 o 
   1   7  23        0.18        9.74     15.58 o 
   2   7  23        1.04        1.62     13.65 o 
   3   7  23        1.54        8.81     15.30 o 
   4   7  23        0.01       33.24     15.83 o 
   5   7  23        9.56       -2.90     15.88 o 
   0   0  24     1177.47     1245.73     45.20 o 
   1   0  24     3646.22     3752.44     85.07 o 
   2   0  24      289.06      285.87     16.68 o 
   3   0  24       25.57        2.12     12.00 o 
   4   0  24     1217.99     1122.35     29.16 o 
   5   0  24     1980.84     1888.24     64.86 o 
   6   0  24     2977.70     2946.23     63.71 o 
   7   0  24      161.89      194.66     21.11 o 
   8   0  24       73.69       57.25     38.04 o 
   9   0  24       41.71       83.11     30.15 o 
  10   0  24      178.90      198.67     33.81 o 
   1   1  24     1218.25     1176.14     23.28 o 
   2   1  24     2102.48     2041.42     43.71 o 
   3   1  24     1535.71     1501.09     23.83 o 
   4   1  24     2731.60     2472.85     35.92 o 
   5   1  24      249.31      239.53     15.58 o 
   6   1  24      288.67      260.85     15.37 o 
   7   1  24      355.10      388.90     19.85 o 
   8   1  24      434.02      389.71     24.82 o 
   9   1  24       22.11       41.33     19.94 o 
  10   1  24       42.06       38.83     21.75 o 
   0   2  24       27.84       39.11     12.31 o 
   1   2  24       28.31       26.44     10.57 o 
   2   2  24     1960.29     1746.81     34.74 o 
   3   2  24        1.13       14.48     11.19 o 
   4   2  24       54.43       66.61     11.30 o 
   5   2  24       54.84       74.01     11.79 o 
   6   2  24      309.70      305.81     18.67 o 
   7   2  24      555.89      570.01     30.03 o 
   8   2  24      784.71      771.14     25.73 o 
   9   2  24      212.06      231.07     23.02 o 
  10   2  24        5.89       -5.14     20.09 o 
   1   3  24      827.87      822.57     22.33 o 
   2   3  24       50.06       57.95     10.71 o 
   3   3  24      146.16      153.63     12.57 o 
   4   3  24      166.03      139.67     12.55 o 
   5   3  24       35.73       32.31     11.99 o 
   6   3  24       70.16       56.08     12.82 o 
   7   3  24       27.19       27.66     15.70 o 
   8   3  24        0.99        9.80     16.05 o 
   9   3  24      212.33      251.80     20.14 o 
  10   3  24       12.43      -14.39     23.52 o 
   0   4  24       50.87       36.84     16.01 o 
   1   4  24       99.28      124.16     11.97 o 
   2   4  24        4.61       17.20     10.73 o 
   3   4  24       87.89      103.86     12.63 o 
   4   4  24        2.22       11.93     10.33 o 
   5   4  24        5.69       19.23     11.61 o 
   6   4  24       71.81       78.97     13.36 o 
   7   4  24        7.66       10.15     13.51 o 
   8   4  24        6.73        6.39     16.33 o 
   9   4  24        3.59        4.85     17.48 o 
   1   5  24        6.32        8.05     11.22 o 
   2   5  24       38.86       42.53     11.04 o 
   3   5  24      624.56      669.28     17.55 o 
   4   5  24      308.13      305.47     14.29 o 
   5   5  24       64.15       96.16     13.22 o 
   6   5  24      116.62      110.54     14.43 o 
   7   5  24        3.30      -11.56     12.81 o 
   8   5  24        9.46       11.43     16.13 o 
   0   6  24      281.66      310.82     26.73 o 
   1   6  24      312.11      293.69     15.35 o 
   2   6  24       48.92       71.62     13.03 o 
   3   6  24       13.23       14.71     12.45 o 
   4   6  24       19.42       25.91     13.20 o 
   5   6  24       33.68       70.28     15.06 o 
   6   6  24      203.28      237.33     23.30 o 
   1   7  24       52.46      103.13     17.22 o 
   2   7  24      185.28      210.42     17.28 o 
   3   7  24      213.43      239.20     18.51 o 
   4   7  24      142.00      180.78     20.74 o 
   1   1  25       13.53       36.29     10.36 o 
   2   1  25      919.15      962.27     23.48 o 
   3   1  25      428.75      479.98     16.04 o 
   4   1  25      134.10      151.79     14.19 o 
   5   1  25      229.05      231.25     15.82 o 
   6   1  25       46.87       30.91     13.13 o 
   7   1  25      140.38      122.27     16.67 o 
   8   1  25      199.16      223.70     22.26 o 
   9   1  25      159.08      147.37     34.59 o 
  10   1  25        7.18       22.44     21.28 o 
   0   2  25      924.83      906.43     34.32 o 
   1   2  25       33.48       16.04     11.23 o 
   2   2  25     2366.37     2209.83     38.82 o 
   3   2  25      208.58      204.55     13.05 o 
   4   2  25      797.36      743.12     19.71 o 
   5   2  25       52.70       78.38     12.31 o 
   6   2  25      409.94      366.78     19.75 o 
   7   2  25        8.69       31.29     15.19 o 
   8   2  25      448.07      417.30     21.68 o 
   9   2  25        5.17       11.68     19.64 o 
  10   2  25      157.89      164.87     24.17 o 
   1   3  25      559.93      579.28     16.92 o 
   2   3  25     2549.51     2465.98     34.58 o 
   3   3  25       58.06       54.04     12.13 o 
   4   3  25      897.89      916.46     22.49 o 
   5   3  25        1.85       -7.16     11.63 o 
   6   3  25       66.16       33.44     13.35 o 
   7   3  25      262.79      277.98     21.27 o 
   8   3  25      104.49      135.63     24.26 o 
   9   3  25      119.24      127.22     23.14 o 
   0   4  25     3774.80     3641.92     64.92 o 
   1   4  25       35.70       47.32     11.36 o 
   2   4  25       57.67       48.20     11.22 o 
   3   4  25        9.42        9.74     11.23 o 
   4   4  25       69.56       45.80     13.06 o 
   5   4  25      478.61      419.26     17.57 o 
   6   4  25     1462.50     1511.08     31.94 o 
   7   4  25       52.46       51.98     16.61 o 
   8   4  25       47.07       44.28     17.45 o 
   1   5  25        2.09       10.19     11.39 o 
   2   5  25      640.69      641.52     17.22 o 
   3   5  25        5.27       12.37     10.98 o 
   4   5  25      230.87      247.91     15.13 o 
   5   5  25       13.66       26.18     13.09 o 
   6   5  25       34.10       31.14     13.20 o 
   7   5  25       34.34       23.42     14.46 o 
   0   6  25       20.64        1.69     22.23 o 
   1   6  25        0.01       -2.68     15.19 o 
   2   6  25        7.01       35.13     12.85 o 
   3   6  25        0.74        3.10     12.54 o 
   4   6  25       41.25       46.47     14.60 o 
   5   6  25        0.19      -13.29     14.46 o 
   6   6  25       17.17       19.72     15.09 o 
   1   7  25       47.70       26.11     16.16 o 
   2   7  25       15.13      -10.03     16.86 o 
   3   7  25        1.39       -7.25     16.26 o 
   0   0  26     5520.40     5363.67    129.98 o 
   1   0  26      541.37      507.82     29.88 o 
   2   0  26      401.46      409.43     19.29 o 
   3   0  26      947.60      880.32     29.36 o 
   4   0  26      447.17      441.37     26.41 o 
   5   0  26      135.51      142.53     21.44 o 
   6   0  26     5363.81     5156.15     99.32 o 
   7   0  26       33.73       40.20     19.59 o 
   8   0  26      229.28      268.65     34.68 o 
   9   0  26       19.20       19.49     29.05 o 
  10   0  26        1.66      -21.45     27.07 o 
   1   1  26       76.89       85.48     12.35 o 
   2   1  26     1294.56     1264.73     24.83 o 
   3   1  26       67.20       70.18     12.02 o 
   4   1  26     3584.98     3374.59     49.62 o 
   5   1  26      317.93      294.25     16.91 o 
   6   1  26      110.28      112.01     14.61 o 
   7   1  26       12.49       11.95     17.59 o 
   8   1  26      191.18      263.89     23.50 o 
   9   1  26        0.36      -10.65     24.90 o 
  10   1  26      199.62      238.74     25.70 o 
   0   2  26     2575.49     2475.43     43.21 o 
   1   2  26       18.66       24.77     11.43 o 
   2   2  26      180.25      179.72     14.21 o 
   3   2  26      142.95      126.68     13.44 o 
   4   2  26      287.07      279.97     18.39 o 
   5   2  26        0.73       18.67     13.39 o 
   6   2  26      329.07      348.24     21.76 o 
   7   2  26      147.29      151.74     18.12 o 
   8   2  26       12.50      -25.52     17.02 o 
   9   2  26        2.96      -30.31     20.21 o 
   1   3  26      302.35      295.19     14.22 o 
   2   3  26      704.46      666.87     17.97 o 
   3   3  26       41.86       39.56     12.27 o 
   4   3  26        2.86        2.77     11.99 o 
   5   3  26       38.84       47.61     12.55 o 
   6   3  26      120.29      120.37     17.87 o 
   7   3  26       33.08       69.23     17.30 o 
   8   3  26       13.96       44.12     17.45 o 
   9   3  26       12.08       19.27     20.80 o 
   0   4  26       31.46       60.26     27.04 o 
   1   4  26       50.98       61.16     12.14 o 
   2   4  26        3.61        8.39     11.46 o 
   3   4  26       16.56       12.52     11.27 o 
   4   4  26       71.36       82.44     12.76 o 
   5   4  26        0.74        3.77     13.30 o 
   6   4  26      183.02      217.51     17.23 o 
   7   4  26        1.38       -8.12     16.47 o 
   8   4  26        6.96        0.26     18.73 o 
   1   5  26        3.89        4.51     13.10 o 
   2   5  26      242.69      241.35     17.38 o 
   3   5  26      185.95      190.99     13.38 o 
   4   5  26      407.35      394.93     16.53 o 
   5   5  26       20.53       28.74     12.95 o 
   6   5  26        6.74       26.04     14.75 o 
   7   5  26       32.01       34.57     17.14 o 
   0   6  26      166.31      203.61     26.69 o 
   1   6  26       59.56       50.50     17.11 o 
   2   6  26      444.52      466.51     17.85 o 
   3   6  26        5.45       -3.83     12.97 o 
   4   6  26      287.60      341.13     19.50 o 
   5   6  26       32.82       38.81     15.39 o 
   1   7  26       33.31       37.42     17.08 o 
   2   7  26      171.25      216.16     29.31 o 
   1   1  27        1.04       -2.52     10.70 o 
   2   1  27        4.12       -7.58     11.68 o 
   3   1  27     2413.18     2334.14     44.63 o 
   4   1  27      285.77      252.48     19.59 o 
   5   1  27        1.96        2.82     13.79 o 
   6   1  27       75.80       61.38     14.51 o 
   7   1  27      181.18      183.22     18.78 o 
   8   1  27      150.84      176.54     28.26 o 
   9   1  27      107.15       81.42     22.44 o 
   0   2  27     1138.33     1060.22     27.38 o 
   1   2  27     1036.46      967.99     23.01 o 
   2   2  27       62.38       60.28     13.06 o 
   3   2  27       46.41       41.40     12.19 o 
   4   2  27       55.74       44.63     12.51 o 
   5   2  27      288.33      369.04     29.08 o 
   6   2  27      100.97      120.44     17.64 o 
   7   2  27      149.77      119.78     18.50 o 
   8   2  27       35.48       57.80     17.76 o 
   9   2  27        3.07       -2.56     20.79 o 
   1   3  27      327.53      327.62     14.75 o 
   2   3  27      627.86      654.24     25.18 o 
   3   3  27      391.74      353.52     16.38 o 
   4   3  27      235.32      243.89     15.54 o 
   5   3  27      548.15      572.96     30.86 o 
   6   3  27      102.13       75.25     21.27 o 
   7   3  27       34.34       28.24     18.00 o 
   8   3  27      398.20      422.24     23.84 o 
   0   4  27      684.04      633.73     36.74 o 
   1   4  27      391.40      403.05     15.99 o 
   2   4  27      147.77      134.81     13.05 o 
   3   4  27      162.62      147.45     13.73 o 
   4   4  27      649.81      654.11     19.36 o 
   5   4  27      285.68      321.22     20.38 o 
   6   4  27        9.45       15.78     20.85 o 
   7   4  27       86.08       82.26     19.32 o 
   1   5  27      120.81      107.60     15.07 o 
   2   5  27        8.89        5.17     12.31 o 
   3   5  27       82.54       84.48     16.96 o 
   4   5  27       47.24       35.87     13.84 o 
   5   5  27      212.10      210.85     16.62 o 
   6   5  27        5.22       18.91     15.85 o 
   0   6  27        3.99        9.10     23.02 o 
   1   6  27       74.54       72.65     17.62 o 
   2   6  27        1.47       -5.62     13.63 o 
   3   6  27        3.38       12.70     14.44 o 
   4   6  27       12.91       21.66     15.01 o 
   0   0  28     2346.38     2327.68     78.86 o 
   1   0  28     3877.09     3579.83     74.88 o 
   2   0  28      869.02      829.42     26.76 o 
   3   0  28      183.23      172.71     22.70 o 
   4   0  28      618.75      567.52     30.11 o 
   5   0  28      103.76       85.67     22.05 o 
   6   0  28       57.12       16.99     21.13 o 
   7   0  28      168.22      204.13     47.02 o 
   8   0  28        1.49       -8.56     30.08 o 
   9   0  28      181.59      183.43     36.46 o 
   1   1  28      924.17      922.25     23.45 o 
   2   1  28       17.01       11.21     11.64 o 
   3   1  28      588.96      586.91     18.53 o 
   4   1  28       32.77       21.67     14.50 o 
   5   1  28       95.84       84.58     15.11 o 
   6   1  28       21.80        0.99     14.34 o 
   7   1  28        4.49       11.13     17.25 o 
   8   1  28      126.40      120.94     22.63 o 
   9   1  28      129.87      151.45     24.41 o 
   0   2  28       34.98       58.42     14.60 o 
   1   2  28      335.17      360.27     25.08 o 
   2   2  28       38.77       42.97     12.33 o 
   3   2  28       23.55       17.33     12.24 o 
   4   2  28        4.17       20.84     12.51 o 
   5   2  28      130.83      132.55     16.36 o 
   6   2  28       42.01       28.37     17.39 o 
   7   2  28       66.05       72.76     18.53 o 
   8   2  28      158.02      170.78     23.34 o 
   1   3  28       51.59       28.23     11.91 o 
   2   3  28        1.55      -17.13     11.42 o 
   3   3  28      111.11      121.50     13.57 o 
   4   3  28        8.90       13.14     12.76 o 
   5   3  28       11.36       29.86     17.45 o 
   6   3  28       68.73       80.22     18.41 o 
   7   3  28        0.01       -8.77     17.90 o 
   8   3  28        0.17       -3.07     18.19 o 
   0   4  28       21.42        5.44     20.69 o 
   1   4  28      320.37      323.18     25.55 o 
   2   4  28        4.77       -1.66     12.10 o 
   3   4  28       34.54       43.60     14.91 o 
   4   4  28        0.38        6.23     12.76 o 
   5   4  28       36.92       42.13     14.09 o 
   6   4  28        2.66       17.91     15.97 o 
   7   4  28      100.06      113.98     20.33 o 
   1   5  28       32.22       29.64     16.61 o 
   2   5  28       22.93       19.68     12.91 o 
   3   5  28      302.19      291.11     16.24 o 
   4   5  28       54.92       50.28     14.52 o 
   5   5  28      117.65       79.12     18.17 o 
   6   5  28       96.28       85.17     17.09 o 
   0   6  28       71.60       44.27     25.19 o 
   1   6  28      239.08      237.55     20.06 o 
   2   6  28      134.47      119.65     16.59 o 
   3   6  28        9.19       -6.07     14.75 o 
   1   1  29      188.57      209.02     14.19 o 
   2   1  29      168.87      195.59     14.70 o 
   3   1  29      181.47      198.86     14.29 o 
   4   1  29      303.51      289.06     18.57 o 
   5   1  29       36.89       17.44     15.84 o 
   6   1  29      113.64      103.21     21.94 o 
   7   1  29      133.16      173.65     20.20 o 
   8   1  29      157.98      172.32     24.10 o 
   0   2  29       23.06       36.02     16.24 o 
   1   2  29      312.11      366.81     18.97 o 
   2   2  29      223.72      238.80     15.51 o 
   3   2  29       84.68       85.88     13.69 o 
   4   2  29      185.57      180.59     17.39 o 
   5   2  29      791.76      897.67     26.90 o 
   6   2  29      219.20      193.31     20.51 o 
   7   2  29      150.99      166.41     19.81 o 
   8   2  29      142.29      181.38     33.21 o 
   1   3  29      249.96      293.84     18.76 o 
   2   3  29      257.39      297.50     15.34 o 
   3   3  29     1019.82      999.28     23.11 o 
   4   3  29      629.25      633.08     22.67 o 
   5   3  29       51.33       36.62     19.41 o 
   6   3  29       85.25       70.93     19.36 o 
   7   3  29       71.10       86.42     19.79 o 
   0   4  29      893.26      889.82     39.22 o 
   1   4  29      409.87      384.44     18.75 o 
   2   4  29      141.41      124.31     14.04 o 
   3   4  29       17.85        7.13     12.86 o 
   4   4  29        9.14       -3.16     13.02 o 
   5   4  29      160.93      152.84     16.10 o 
   6   4  29      171.77      178.55     19.34 o 
   1   5  29        1.80        4.33     14.82 o 
   2   5  29       16.41       39.37     23.62 o 
   3   5  29      354.42      362.61     17.64 o 
   4   5  29      195.57      188.26     20.92 o 
   5   5  29        5.78      -15.64     16.31 o 
   0   6  29       10.56       -5.47     25.67 o 
   1   6  29        1.45        6.28     16.97 o 
   2   6  29       17.11       11.15     15.45 o 
   0   0  30      214.42      198.95     30.12 o 
   1   0  30       33.75       45.95     21.43 o 
   2   0  30     3433.84     3305.11     60.13 o 
   3   0  30       79.93      102.35     24.32 o 
   4   0  30      219.00      270.57     43.72 o 
   5   0  30        6.21       35.13     36.30 o 
   6   0  30      517.48      434.31     29.62 o 
   7   0  30       28.55       58.57     30.71 o 
   8   0  30      647.37      659.53    100.13 o 
   1   1  30       25.81       21.98     12.58 o 
   2   1  30     1129.80     1113.64     27.03 o 
   3   1  30      133.68      157.77     17.15 o 
   4   1  30      962.37      943.22     26.97 o 
   5   1  30      101.79       85.48     16.32 o 
   6   1  30      121.30      105.43     31.07 o 
   7   1  30       14.52       10.00     18.74 o 
   8   1  30      186.39      206.20     25.79 o 
   0   2  30     1259.59     1145.95     37.81 o 
   1   2  30       65.19       78.49     13.01 o 
   2   2  30       76.31       78.45     13.93 o 
   3   2  30        0.91       -1.94     12.68 o 
   4   2  30       83.79       79.00     17.20 o 
   5   2  30      109.25      101.70     17.27 o 
   6   2  30      495.76      493.82     25.20 o 
   7   2  30        0.08       -1.96     18.21 o 
   1   3  30       29.10       27.49     12.66 o 
   2   3  30      188.91      171.85     14.20 o 
   3   3  30       85.10       77.70     13.38 o 
   4   3  30       10.47        2.16     13.41 o 
   5   3  30       85.24       91.87     20.01 o 
   6   3  30        0.05      -27.70     18.81 o 
   7   3  30       69.80       66.13     19.81 o 
   0   4  30      124.03      106.27     24.37 o 
   1   4  30       71.32       52.90     16.09 o 
   2   4  30       12.21       -1.83     13.25 o 
   3   4  30       23.20       27.60     13.41 o 
   4   4  30        0.26        1.42     13.55 o 
   5   4  30        5.05        7.64     17.98 o 
   6   4  30      102.09      110.18     18.33 o 
   1   5  30      336.44      350.84     19.27 o 
   2   5  30      418.00      402.07     20.00 o 
   3   5  30       17.51       31.09     15.79 o 
   4   5  30       66.54       65.26     18.31 o 
   1   1  31        3.39      -14.40     12.02 o 
   2   1  31       15.56       43.16     13.64 o 
   3   1  31       73.91       81.22     16.52 o 
   4   1  31      430.94      432.56     26.33 o 
   5   1  31        7.48       10.84     16.39 o 
   6   1  31       17.08       28.13     18.85 o 
   7   1  31       74.58       71.32     22.95 o 
   0   2  31     1614.20     1641.01     49.80 o 
   1   2  31      151.40      169.13     14.40 o 
   2   2  31       99.94      106.68     14.71 o 
   3   2  31       40.05       50.37     21.14 o 
   4   2  31        2.74       -9.03     16.08 o 
   5   2  31      127.61      152.55     17.83 o 
   6   2  31      910.59      929.95     31.68 o 
   7   2  31        6.07        0.57     18.88 o 
   1   3  31       18.26        0.41     12.66 o 
   2   3  31      657.91      723.98     20.64 o 
   3   3  31        6.23      -18.28     12.19 o 
   4   3  31      464.55      469.12     22.02 o 
   5   3  31       36.70       52.82     19.56 o 
   6   3  31        5.37        1.09     19.83 o 
   0   4  31      454.30      376.21     38.48 o 
   1   4  31       23.01       26.42     15.42 o 
   2   4  31      307.70      322.10     20.03 o 
   3   4  31       54.04       30.82     13.74 o 
   4   4  31      307.05      302.18     18.31 o 
   5   4  31       23.07      -10.62     17.35 o 
   1   5  31        0.18      -10.19     17.41 o 
   2   5  31      259.10      287.65     31.16 o 
   3   5  31        4.26      -11.29     15.90 o 
   0   0  32     1089.45     1237.18     79.26 o 
   1   0  32      236.90      226.71     25.10 o 
   2   0  32       51.66       42.25     40.16 o 
   3   0  32       24.59       30.86     24.58 o 
   4   0  32       34.53       28.55     22.70 o 
   5   0  32      330.21      316.41     28.77 o 
   6   0  32      122.45      184.23     29.91 o 
   7   0  32      265.21      223.20     38.83 o 
   1   1  32       40.86       53.98     13.81 o 
   2   1  32      302.14      271.69     16.77 o 
   3   1  32      677.20      694.33     28.10 o 
   4   1  32      420.58      404.77     28.43 o 
   5   1  32      134.19      116.98     20.81 o 
   6   1  32       10.49      -17.79     19.18 o 
   0   2  32      539.31      563.75     30.69 o 
   1   2  32      139.05      141.24     13.88 o 
   2   2  32        5.61       -5.34     15.20 o 
   3   2  32       94.19       86.15     16.80 o 
   4   2  32       97.48       86.98     17.88 o 
   5   2  32       66.94       58.61     19.83 o 
   6   2  32      172.44      211.31     22.69 o 
   1   3  32       18.15       23.54     14.69 o 
   2   3  32       15.24       16.15     13.46 o 
   3   3  32       36.06       43.25     13.94 o 
   4   3  32       15.41       13.07     15.03 o 
   5   3  32      137.06      125.90     21.27 o 
   0   4  32        1.16       -6.13     23.67 o 
   1   4  32       10.86      -21.20     14.96 o 
   2   4  32       35.10       43.02     13.95 o 
   3   4  32        4.53        2.12     13.86 o 
   4   4  32       15.24       55.53     19.45 o 
   1   1  33      206.43      226.27     16.17 o 
   2   1  33       76.92       80.23     17.17 o 
   3   1  33       22.78       17.82     16.33 o 
   4   1  33       32.97       40.97     17.27 o 
   5   1  33       46.19       36.28     17.79 o 
   6   1  33       40.04        3.80     19.67 o 
   0   2  33       75.40       30.25     22.34 o 
   1   2  33      571.27      584.87     19.67 o 
   2   2  33       24.06       33.84     13.35 o 
   3   2  33       20.70       27.38     16.19 o 
   4   2  33      126.62      146.70     18.89 o 
   5   2  33      111.17      165.46     30.93 o 
   1   3  33      208.15      176.77     17.52 o 
   2   3  33        3.09       -7.10     13.31 o 
   3   3  33      477.51      525.40     23.37 o 
   4   3  33       43.58       57.01     15.74 o 
   0   4  33        2.55      -33.58     23.64 o 
   1   4  33      311.90      349.91     19.80 o 
   2   4  33       29.37       20.64     13.92 o 
   0   0  34       44.93       85.33     47.29 o 
   1   0  34      168.40      207.05     27.05 o 
   2   0  34      337.13      337.35     29.48 o 
   3   0  34       83.11       76.57     24.44 o 
   4   0  34        5.85       13.02     24.45 o 
   5   0  34      371.13      425.11     37.17 o 
   1   1  34       79.68      113.97     15.26 o 
   2   1  34       63.55       71.49     16.54 o 
   3   1  34      352.03      324.52     20.70 o 
   4   1  34      265.41      243.29     20.59 o 
   5   1  34       16.83       -2.39     17.59 o 
   0   2  34      663.31      699.76     33.96 o 
   1   2  34      157.73      148.35     14.71 o 
   2   2  34       15.75       28.49     15.63 o 
   3   2  34       26.70       14.38     16.81 o 
   4   2  34       44.66       50.46     18.04 o 
   1   3  34       16.64        6.45     15.07 o 
   2   3  34        0.44       -4.19     13.59 o 
   3   3  34        0.37       12.32     16.03 o 
   1   1  35        3.94       -1.23     16.75 o 
   2   1  35       16.04       19.08     21.00 o 
   3   1  35       91.51      118.89     18.72 o 
   4   1  35      152.79      174.34     19.35 o 
   0   2  35      141.83      166.28     26.85 o 
   1   2  35       27.93       32.05     14.92 o 
   2   2  35      381.31      394.72     19.53 o 
   3   2  35        6.97        5.82     17.78 o 
   1   3  35       56.82       75.20     16.48 o 
   0   0  36     1332.24     1559.75     92.73 o 
   1   0  36       28.35       25.87     30.01 o 
   2   0  36       79.83       89.15     24.49 o 
   3   0  36        0.74      -27.23     24.42 o 
   1   1  36        0.34        9.96     16.73 o 
   2   1  36      292.82      301.93     21.58 o 
   0   2  36       10.83       44.55     23.17 o 
                                                 
